# Supplementary material for: Use of whole genome sequences to develop a molecular phylogenetic framework for Rhodococcus fascians and the Rhodococcus genus
Source: Front Plant Sci. 2014 Aug 19;5:406. doi: 10.3389/fpls.2014.00406 (PMC4154481; doi:10.3389/fpls.2014.00406)
Supplement: Supplemental Data 1 — Compressed folder with MLSA tree in Newick tree format file and its associated data. The phylogenetic tree of the entire Actinobacteria phylum is available as a Newick file. Also included are three comma separate files. (1) SD1_identical_seqs.csv: lists the names of the duplicate sequences that were removed prior to generating the final tree. The names of the species used in generating the tree are listed in the first column. The remaining columns contain the names of the species that were filtered out based on having an identical sequence. (2) SD1_names_identifiers.csv: associates genome sequence identifiers (either GI number for complete genomes, or 4 letter code for wgs sequences) to corresponding isolates in the tree. (3) SD1_taxonomy.csv: lists the taxonomy values for each of the taxa. [file DataSheet1.ZIP]

Archive with 12 entries (9 files):
- Supplemental_data_1/
- Supplemental_data_1/SD1_Actinobacteria_complete_tree.nwk
- __MACOSX/
- __MACOSX/Supplemental_data_1/
- __MACOSX/Supplemental_data_1/._SD1_Actinobacteria_complete_tree.nwk
- Supplemental_data_1/SD1_identical_seqs.csv
- __MACOSX/Supplemental_data_1/._SD1_identical_seqs.csv
- Supplemental_data_1/SD1_names_identifiers.csv
- __MACOSX/Supplemental_data_1/._SD1_names_identifiers.csv
- Supplemental_data_1/SD1_README.txt
- Supplemental_data_1/SD1_taxonomy.csv
- __MACOSX/Supplemental_data_1/._SD1_taxonomy.csv
