# Supplementary material for: Use of whole genome sequences to develop a molecular phylogenetic framework for Rhodococcus fascians and the Rhodococcus genus
Source: Front Plant Sci. 2014 Aug 19;5:406. doi: 10.3389/fpls.2014.00406 (PMC4154481; doi:10.3389/fpls.2014.00406)
Supplement: Supplemental Data 1 — Compressed folder with MLSA tree in Newick tree format file and its associated data. The phylogenetic tree of the entire Actinobacteria phylum is available as a Newick file. Also included are three comma separate files. (1) SD1_identical_seqs.csv: lists the names of the duplicate sequences that were removed prior to generating the final tree. The names of the species used in generating the tree are listed in the first column. The remaining columns contain the names of the species that were filtered out based on having an identical sequence. (2) SD1_names_identifiers.csv: associates genome sequence identifiers (either GI number for complete genomes, or 4 letter code for wgs sequences) to corresponding isolates in the tree. (3) SD1_taxonomy.csv: lists the taxonomy values for each of the taxa. [file DataSheet1.ZIP › Supplemental_data_1/SD1_Actinobacteria_complete_tree.nwk]

((((((Streptosporangium_roseum_DSM_43021:0.17361002794524407755,Thermobispora_bispora_DSM_43833:0.15880339053537118055)I5:0.08923419160182224918[100],((Thermomonospora_curvata_DSM_43183:0.11670260889956915462,(Actinomadura_atramentaria_DSM_43919:0.08262302809753016564,(Actinomadura_madurae_LIID-AJ290:0.06305355839071004331,Actinomadura_rifamycini_DSM_43936:0.06965190021365130768)I13:0.04830153787427982071[100])I11:0.08401052676013895382[100])I9:0.10973926586867305266[100],(Thermobifida_fusca_YX:0.16290693897475799767,((Nocardiopsis_potens_DSM_45234:0.05204953902673550847,(Nocardiopsis_chromatogenes_YIM_90109:0.02715402360137836660,(Nocardiopsis_baichengensis_YIM_90130:0.00212114149682566004,Nocardiopsis_halophila_DSM_44494:0.00220807579762812229)I23:0.02924082438497950173[100])I21:0.06096914907662195904[100])I19:0.04352376096525503030[100],(Nocardiopsis_gilva_YIM_90087:0.09696260505184269018,(((Nocardiopsis_halotolerans_DSM_44410:0.02345774684040659308,(Nocardiopsis_synnemataformans_DSM_44143:0.01873435119836432128,Nocardiopsis_sp._CNS639:0.00443123195795807473)I32:0.03340661490878669981[100])I30:0.02797715058577703723[100],(((Nocardiopsis_prasina_DSM_43845:0.04090155400797097079,(Nocardiopsis_ganjiahuensis_DSM_45031:0.01773055609079017894,Nocardiopsis_valliformis_DSM_45023:0.01547184665733526004)I39:0.01187676482143738485[99])I37:0.01982196162530942482[95],((Nocardiopsis_alba_ATCC_BAA-2165:0.00048402333521931887,Nocardiopsis_alba_DSM_43377:0.00101780752876513294)I43:0.02998195698369672188[100],Nocardiopsis_alkaliphila_YIM_80379:0.04206276950204260873)I42:0.01309065592139279158[61])I36:0.02031359108815581488[99],(Nocardiopsis_sp._CNT312:0.08733097150764179695,Nocardiopsis_lucentensis_DSM_44048:0.04550626042811825589)I47:0.03402728417819085582[100])I35:0.01366270473190464053[58])I29:0.01259119251134882544[57],(Nocardiopsis_salina_YIM_90010:0.03567426995786388694,Nocardiopsis_xinjiangensis_YIM_90004:0.05085574307937427291)I50:0.04612101871146619125[100])I28:0.07628257337313927577[100])I26:0.02608275389933135263[80])I18:0.06723035153403009168[100])I16:0.20763089826728675646[100])I8:0.03748964942242583032[69])Streptosporangineae:0.07910312196238585003[100],((((Catenulispora_acidiphila_DSM_44928:0.22946873503338641176,Actinospica_robiniae_DSM_44927:0.22870850002714490645)I56:0.07152294396762184925[100],(Streptomyces_scabrisporus_DSM_41855:0.15484641855560560275,(Kitasatospora_setae_KM-6054:0.17538368296395209778,(Streptomyces_vitaminophilus_DSM_41686:0.10963237682277414409,(Streptomyces_cattleya_NRRL_8057_=_DSM_46488:0.07632778898529692102,((Streptomyces_xinghaiensis_S187:0.07321644863275200699,((Streptomyces_mobaraensis_NBRC_13819_=_DSM_40847:0.05269136641003013821,(((Streptomyces_albulus_CCRC_11814:0.01594511338382499990,Streptomyces_sp._MspMP-M5:0.01551478284645533938)I75:0.01924326281954090445[100],(Streptomyces_rimosus_subsp._rimosus_ATCC_10970:0.03563527050735946361,(Streptomyces_auratus_AGR0001:0.02147448487532464811,Streptomyces_sp._FxanaC1:0.02863737988928533387)I80:0.01869755063921017466[100])I78:0.01012109995608822047[42])I74:0.03427482834534876371[100],((((((Streptomyces_flavidovirens_DSM_40150:0.04698319710064965266,Streptomyces_niveus_NCIMB_11891:0.05884213795839816907)I88:0.01655855400332511412[67],(((Streptomyces_sp._LaPpAH-95:0.01222428324337163433,Streptomyces_sp._KhCrAH-340:0.00650614500125661337)I93:0.01036436527589364859[100],Streptomyces_sp._ATexAB-D23:0.00582996804016936310)I92:0.02424357627396266437[100],(((Streptomyces_roseosporus_NRRL_11379:0.00000093835443817929,Streptomyces_roseosporus_NRRL_15998:0.00000093835443817929)I99:0.00336450177280867664[100],(Streptomyces_globisporus_C-1027:0.00991623894499808582,((Streptomyces_griseus_XylebKG-1:0.00071333238904781003,Streptomyces_griseus_subsp._griseus_NBRC_13350:0.00000093835443817929)I105:0.00503869646135494086[100],(Streptomyces_sp._CNB091:0.00879202416687318092,(((Streptomyces_sp._CcalMP-8W:0.01763657617843483391,Streptomyces_sp._ScaeMP-e10:0.00509213781380876175)I112:0.00623495009585450007[65],Streptomyces_fulvissimus_DSM_40593:0.01088825191310728926)I111:0.00921352761887706852[55],Streptomyces_sp._W007:0.01012038297704999021)I110:0.00266199815543965860[27])I108:0.00803354538320600990[33])I104:0.00238218504046346915[26])I102:0.00689574717138088759[39])I98:0.02803067174558007690[100],((Streptomyces_sp._PAMC26508:0.00000093835443817929,Streptomyces_pratensis_ATCC_33331:0.00071545641735279517)I118:0.02076662957642944757[100],(Streptomyces_sp._DpondAA-B6:0.01653619752716713881,Streptomyces_sp._SirexAA-E:0.00840229343504734182)I121:0.00631987468607808460[81])I117:0.00690778607488134935[73])I97:0.01001362557835533233[93])I91:0.02901489784505750097[100])I87:0.01585051340326294744[78],(Streptomyces_clavuligerus_ATCC_27064:0.04750613628251321163,Streptomyces_pristinaespiralis_ATCC_25486:0.03412723453175810912)I124:0.00826765665050469521[43])I86:0.00984783977189837220[64],(Streptomyces_sp._C:0.02303724331867142497,(Streptomyces_sp._PCS3-D2:0.02785634911045417605,Streptomyces_sp._Mg1:0.01925771053630681920)I129:0.01428281169754007374[97])I127:0.05569806308907219311[100])I85:0.01007372049182386070[85],(((Streptomyces_somaliensis_DSM_40738:0.02180870963069765286,Streptomyces_thermolilacinus_SPC6:0.00798939066613865191)I134:0.04128920640317383650[100],(Streptomyces_sp._CNR698:0.00100295525198543082,(Streptomyces_sp._CNS615:0.00071943035524294060,Streptomyces_sp._CNT302:0.00072074317623916349)I139:0.00260091061297006414[100])I137:0.02971188727717297834[100])I133:0.00899614926023639683[36],(((Streptomyces_venezuelae_ATCC_10712:0.01294785846591248180,Streptomyces_exfoliatus_DSM_41693:0.03419988314572602189)I144:0.03608620924231167870[100],Streptomyces_purpureus_KA281:0.01293247773884508185)I143:0.01935258958317789477[99],Streptomyces_sp._CNT372:0.02998336612964324840)I142:0.00621783338689770905[43])I132:0.01370535101147589765[63])I84:0.01634617936212005157[88],(((Streptomyces_sp._SPB74:0.01025363288785102571,Streptomyces_sp._SA3_actG:0.00433761123542394673)I151:0.07107564118909862061[100],((Streptomyces_sp._PP-C42:0.00074084695049361012,Streptomyces_sp._PVA_94-07:0.00000093835443817929)I155:0.00601373574540488461[100],(Streptomyces_sp._S4:0.00071376043688502319,Streptomyces_albus_J1074:0.00000093835443817929)I158:0.00117767181859852960[100])I154:0.06290934269621038799[100])I150:0.02307663172220571907[94],(Streptomyces_aurantiacus_JA_4570:0.04924106519722731834,((Streptomyces_griseoaurantiacus_M045:0.02726585132524034921,((Streptomyces_sp._303MFCol5.2:0.03331423247639560964,((Streptomyces_prunicolor_NBRC_13075:0.02067601534343221220,Streptomyces_sp._R1-NS-10:0.01643311784929968669)I170:0.02710969618696919270[100],(Streptomyces_canus_299MFChir4.1:0.02874443825483899081,Streptomyces_sviceus_ATCC_29083:0.00596812314827028199)I173:0.02129441629530443719[100])I169:0.01104319047050204491[39])I167:0.00937116338448045622[24],(((Streptomyces_avermitilis_MA-4680_=_NBRC_14893:0.03018789057937808218,Streptomyces_sp._HmicA12:0.05429525857583936826)I178:0.00865826109110848403[28],Streptomyces_sp._142MFCol3.1:0.02873979344076572212)I177:0.00966501577764281722[27],(Streptomyces_bottropensis_ATCC_25435:0.01371897403516656941,Streptomyces_scabiei_87.22:0.01406996691316983114)I182:0.03446851705930870091[100])I176:0.00597356379561574200[10])I166:0.01215092488562460882[76])I164:0.01737753625099738505[87],(((Streptomyces_viridochromogenes_DSM_40736:0.01559312354259586274,(Streptomyces_chartreusis_NRRL_12338:0.00387641820870650734,Streptomyces_afghaniensis_772:0.01221738578962996979)I189:0.01657819457429933821[100])I187:0.01182114465494268213[96],(Streptomyces_sp._HGB0020:0.02943010270519311883,(Streptomyces_viridochromogenes_Tue57:0.02241640443963323348,Streptomyces_zinciresistens_K42:0.03398007859762634114)I194:0.00752500517182665227[39])I192:0.00646462939448409248[22])I186:0.00766015709934983816[36],(((Streptomyces_griseoflavus_Tu4000:0.02266301964463003291,(Streptomyces_sp._FxanaD5:0.01002035883774174060,(Streptomyces_gancidicus_BKS_13-15:0.00716381733846499849,Streptomyces_sp._CNH189:0.01811936595937904682)I203:0.00414629484219014490[51])I201:0.00288915658298014759[47])I199:0.00895973992299611659[55],(Streptomyces_sp._TOR3209:0.01216811531857228679,(Streptomyces_lividans_TK24:0.00972040906244415678,(Streptomyces_coelicoflavus_ZG0656:0.01354403572099304939,Streptomyces_sp._FXJ7.023:0.01637913773410431748)I210:0.00681121334736783848[73])I208:0.00725242997653630355[82])I206:0.02349066442658354764[100])I198:0.01185647568262803569[96],((((Streptomyces_sp._351MFTsu5.1:0.01908240732011916296,Streptomyces_acidiscabies_84-104:0.05869556054091635416)I216:0.01190382126763703252[56],Streptomyces_davawensis_JCM_4913:0.03442172773370003741)I215:0.01022083556042935326[30],((((Streptomyces_roseochromogenes_subsp._oscitans_DS_12.976:0.03076772413629907596,Streptomyces_collinus_Tu_365:0.02342339638691863860)I223:0.00595163936876468187[42],(Streptomyces_hygroscopicus_subsp._jinggangensis_5008:0.01370042551522842114,Streptomyces_sp._GXT6:0.03429519990891116005)I226:0.00558738503835467734[18])I222:0.00973269531069991846[19],Streptomyces_sp._LaPpAH-108:0.02748220428050804354)I221:0.00340064038039546244[2],((Streptomyces_sp._Tu_6176:0.00073343551363576624,Streptomyces_sp._PsTaAH-124:0.00000093835443817929)I231:0.03252760766845404217[100],(Streptomyces_sp._Amel2xE9:0.00070945277223086807,Streptomyces_sp._e14:0.00000093835443817929)I234:0.01759810781109139022[100])I230:0.00879157432389061910[60])I220:0.00572075705497998056[38])I214:0.00374619617944808771[20],(Streptomyces_ipomoeae_91-03:0.03059243443236846910,(Streptomyces_viridosporus_T7A:0.00142778759457776855,Streptomyces_ghanaensis_ATCC_14672:0.00000093835443817929)I239:0.03094464729494683652[100])I237:0.00684520502946734354[47])I213:0.00767950567118253370[21])I197:0.00342848942333690444[9])I185:0.01818695413721108795[97])I163:0.01655920596975686901[99])I161:0.01439394168254866033[48])I149:0.01055843189468169858[62])I83:0.03272197899735517640[100])I73:0.00668895952508022622[55])I71:0.01116152885526106898[70],((((Streptomyces_sp._AA0539:0.14255700690860767521,Streptomyces_sp._TAA040:0.10253441527221981988)I245:0.01527139404042145675[28],((Streptomyces_sp._CNH287:0.06003360581910150567,(Streptomycetaceae_bacterium_MP113-05:0.04788317854423226189,Streptomyces_sp._CNS606:0.01842482842976380514)I251:0.04136515803951842929[100])I249:0.02603920270394753309[100],((Streptomyces_sp._TAA486:0.04557552205693111980,Streptomyces_sp._TAA204:0.03859935015420352250)I255:0.03592258244514575510[100],((Streptomyces_sulphureus_DSM_40104:0.00239408003625467226,Streptomyces_sulphureus_L180:0.00611978885800175745)I259:0.08323746456682484807[100],(Streptomyces_sp._HPH0547:0.03246828087963680304,(Streptomyces_sp._AA1529:0.03187179950070018891,Streptomyces_sp._CNT360:0.03059881733807611956)I264:0.01263117582210369731[86])I262:0.01588655317926502414[93])I258:0.01750295255550995271[96])I254:0.01577117355558759274[84])I248:0.01520478528712655882[79])I244:0.01921934546466260579[59],(Streptomyces_sp._CNH099:0.02652144475607589799,(Streptomyces_sp._CNQ329:0.01108063358711674357,(Streptomyces_sp._CNT371:0.00388298141196989979,(Streptomyces_sp._CNQ766:0.00071201240897752723,Streptomyces_sp._CNY243:0.00073322078282832541)I273:0.00120941482814718019[96])I271:0.01438610982666733117[100])I269:0.00575716227854988251[48])I267:0.10016182909651528965[100])I243:0.02137152211827878998[76],(Streptomyces_bingchenggensis_BCW-1:0.03270581728985631764,(Streptomyces_sp._PRh5:0.01451619736838174850,Streptomyces_violaceusniger_Tu_4113:0.01820610530641155606)I278:0.02506261331470843387[100])I276:0.03577694520261506111[100])I242:0.00868366973914531416[28])I70:0.01865374996803537133[83])I68:0.02375284019892777779[97],Streptomyces_sp._BoleA5:0.06252158666573444379)I67:0.02206639432981805093[75])I65:0.03713873886024437326[100])I63:0.05356070404607331248[99])I61:0.04561034476920503011[99])Streptomycineae:0.06077416012229958781[100])I55:0.08737240143832376849[100],Sporichthya_polymorpha_DSM_43042:0.34998915778651934483)I54:0.04158521342927200271[83],(((Kineococcus_radiotolerans_SRS30216_=_ATCC_BAA-149:0.33100701241037860934,(((Intrasporangium_calvum_DSM_43043:0.08450896797040235997,(Intrasporangium_chromatireducens_Q5-1:0.10137162713820241366,(Intrasporangium_oryzae_NRRL_B-24470:0.04569130378314435054,(Terracoccus_sp._273MFTsu3.1:0.00925250242115299021,Intrasporangiaceae_bacterium_URHB0013:0.01756016174904745722)I295:0.05044763958447757296[100])I293:0.04110901866481357636[100])I291:0.06866999830341233291[100])I289:0.09585245650878995716[100],(Janibacter_hoylei_PVAS-1:0.22404256875311176489,(Janibacter_sp._HTCC2649:0.12195574444428342042,Tetrasphaera_elongata_Lp2:0.09893066943375543321)I300:0.06420125045312612133[100])I298:0.04338590510997196448[96])I288:0.03189600793357532521[89],((((((Serinicoccus_marinus_DSM_15273:0.03249571928211280464,Serinicoccus_profundi_MCCC_1A05965:0.03658333361542974449)I308:0.06796273936577890140[100],Ornithinimicrobium_pekingense_DSM_21552:0.07704796007052701345)I307:0.13752653918468368821[100],Kytococcus_sedentarius_DSM_20547:0.27109245204539944574)I306:0.05746006096048140305[97],(Dermacoccus_sp._Ellin185:0.18692520129903533732,Demetria_terragena_DSM_11295:0.20995411948384803957)I313:0.09938422116767750558[100])I305:0.04006499712067802116[97],((Mobilicoccus_pelagius_NBRC_104925:0.18878936747879601632,Austwickia_chelonae_NBRC_105200:0.18141337636745100137)I317:0.04382110942436071716[72],(Kineosphaera_limosa_NBRC_100340:0.11968330115046020568,Dermatophilus_congolensis_DSM_44180_=_NBRC_105199:0.27012865488450271689)I320:0.02634529787299452405[61])I316:0.05183006545012520949[100])I304:0.02142563254669707651[74],Arsenicicoccus_bolidensis_DSM_15745:0.21959979156095885133)I303:0.02292109209897282701[66])Micrococcineae[4]:0.15297499791092555865[100])I285:0.04990849459876938593[65],(((Tropheryma_whipplei_str._Twist:0.96717362685851981929,(Microbacterium_testaceum_StLB037:0.20873038437931731859,((Leifsonia_xyli_subsp._cynodontis_DSM_46306:0.01891726949792603071,Leifsonia_xyli_subsp._xyli_str._CTCB07:0.01679457543993002552)I331:0.11246171971559598690[100],((Clavibacter_michiganensis_subsp._nebraskensis_NCPPB_2581:0.00590898505317723026,Clavibacter_michiganensis_subsp._michiganensis_NCPPB_382:0.00208076915280824490)I335:0.00760791322909204221[92],Clavibacter_michiganensis_subsp._sepedonicus:0.00691111147969082629)I334:0.12709599723993997289[100])I330:0.04074337478127781215[92])I328:0.17245625797346830765[100])I326:0.28101845637594635718[100],(((Brevibacterium_casei_S18:0.04112354406437473964,(Brevibacterium_linens_BL2:0.06809169468675381476,Brevibacterium_sp._VCM10:0.04294859868675177800)I343:0.02974855082330140482[100])I341:0.13944666020012871921[100],(Brevibacterium_mcbrellneri_ATCC_49030:0.13652865928687260566,Brevibacterium_massiliense_5401308:0.20014610449436834316)I346:0.08176953399618633322[100])I340:0.25610287933325276422[100],((((Microbacterium_sp._KROCY2:0.00208661233444083207,Kocuria_palustris_PEL:0.00803101548310257603)I352:0.15538762079669524163[100],(Kocuria_sp._UCD-OTCP:0.12319898860616650127,(Kocuria_rhizophila_DC2201:0.01964045320203594916,Kocuria_rhizophila_P7-4:0.02302843828473464388)I357:0.12049130179472677948[100])I355:0.03048211231753129510[61])I351:0.06077542042861584087[100],(Rothia_dentocariosa_ATCC_17931:0.07500127275496011603,(Rothia_mucilaginosa_DY-18:0.00283679434834761086,(Rothia_mucilaginosa_ATCC_25296:0.00000093835443817929,Rothia_mucilaginosa_M508:0.00071041581858345031)I364:0.00000093835443817929[94])I362:0.04762945644916453947[100])I360:0.22482194462224833198[100])I350:0.11327773944619413948[100],(((Arthrobacter_crystallopoietes_BAB-32:0.08282614254738568382,(((Arthrobacter_castelli_DSM_16402:0.11604770017988878805,Arthrobacter_sp._H14:0.05024166618496559572)I373:0.12795357160179013367[100],(((((Arthrobacter_sp._135MFCol5.1:0.01582291527203709761,Arthrobacter_sp._162MFSha1.1:0.00873710545857555622)I380:0.01497382472010430968[100],Arthrobacter_phenanthrenivorans_Sphe3:0.02083924232778079297)I379:0.01642127271219983101[100],((Arthrobacter_sp._131MFCol6.1:0.00049367645507134060,(Arthrobacter_sp._I3:0.00283689514319798546,Arthrobacter_sp._9MFCol3.1:0.00141932541171959606)I387:0.00091953878102102576[76])I385:0.03145525853932432808[100],Arthrobacter_sp._FB24:0.02344340732833745389)I384:0.01560628203566437507[92])I378:0.00554224855431404307[72],((Arthrobacter_chlorophenolicus_A6:0.03607881926838238384,Arthrobacter_globiformis_NBRC_12137:0.04438511656441486430)I392:0.00936666736435746647[91],((Arthrobacter_sp._AK-YN10:0.03649589966733232660,(Arthrobacter_sp._161MFSha2.1:0.01008140024935700457,(((Arthrobacter_nicotinovorans_26Cvi1.1E:0.00000093835443817929,Arthrobacter_nicotinovorans_231Sha2.1M6:0.00141989192128442305)I402:0.00773986184912844877[100],Arthrobacter_sp._31Y:0.00769224176245828558)I401:0.00297545966456333943[55],((Arthrobacter_aurescens_TC1:0.00141577654747554005,Arthrobacter_sp._Rue61a:0.00000093835443817929)I407:0.00351662428002203408[100],Arthrobacter_sp._M2012083:0.00683281105371644128)I406:0.00086063807152565416[47])I400:0.01102120053251631066[99])I398:0.01889564321417152096[100])I396:0.01840476983878621201[99],Arthrobacter_sp._MA-N2:0.05376936180743265709)I395:0.02195852507612857871[98])I391:0.01284845294719727353[84])I377:0.06509396730975382239[100],((Acaricomes_phytoseiuli_DSM_14247:0.16760659838283739620,Renibacterium_salmoninarum_ATCC_33209:0.09581076535717115983)I413:0.04842936081773841633[99],Arthrobacter_sp._35W:0.06971514555467385466)I412:0.04590962602131219011[99])I376:0.03668872664448640658[97])I372:0.04410275967253009244[87],((Arthrobacter_sp._H5:0.06085525311306320961,(Arthrobacter_sp._TB_23:0.02003766047446304058,Arthrobacter_sp._H20:0.01640652691415691797)I420:0.05212448611941496862[100])I418:0.03411714891024873048[98],((Arthrobacter_sp._H41:0.01732271738725919483,Arthrobacter_sp._Br18:0.02270891191007578386)I424:0.07266527393308153115[100],Arthrobacter_sp._35/47:0.06141971221683011073)I423:0.02021713249541276861[40])I417:0.05897166791373151251[100])I371:0.03160452183008107679[77])I369:0.05461948677610357211[96],(Arthrobacter_sanguinis_DSM_21259:0.22984659794693163004,((Arthrobacter_arilaitensis_Re117:0.02608971476598584416,Arthrobacter_sp._PAO19:0.02026334082925859356)I431:0.18481053630356358841[100],Arthrobacter_gangotriensis_Lz1y:0.10826545326263629920)I430:0.13026369238985166521[100])I428:0.03112759365000569711[35])I368:0.03797699041649455626[69],(Nesterenkonia_sp._AN1:0.27534468950152002353,(Citricoccus_sp._CH26A:0.12148155352677046659,(Micrococcus_luteus:0.00830214653635340250,(Micrococcus_luteus_NCTC_2665:0.00502450630306438412,Micrococcus_luteus_SK58:0.00510956295353373960)I441:0.00601645585357643044[34])I439:0.16934941238631021077[100])I437:0.12216308585375856843[100])I435:0.08609814533113524515[100])I367:0.04511166125044519665[72])I349:0.16581885509576579918[100])I339:0.04407068704900496403[83])Micrococcineae[3]:0.04082171515705563386[89],((((Beutenbergia_cavernae_DSM_12333:0.20260227246509432408,Ruania_albidiflava_DSM_18029:0.17376759735555735720)I447:0.07482158297119198553[100],(Promicromonosporaceae_bacterium_W15:0.12056844806063431175,((((Cellulomonas_sp._URHD0024:0.01468638778736371976,Cellulomonas_sp._URHE0023:0.02485952511375669888)I455:0.07763841653883779559[100],(Cellulomonas_flavigena_DSM_20109:0.09756209864012684030,(Cellulomonas_fimi_ATCC_484:0.05970407969918335028,(Cellulomonas_massiliensis_JC225:0.05236054106633809130,{Cellvibrio}_gilvus_ATCC_13127:0.07716843607917063530)I462:0.02872511607428803598[93])I460:0.01431088055500405638[64])I458:0.01244012710328473194[50])I454:0.04874990319031646813[100],(Actinotalea_ferrariae_CF5-4:0.10473556813593884462,Cellulomonas_sp._KRMCY2:0.11426605552423178824)I465:0.08531480191059331863[100])I453:0.04690467842069503956[99],((((Jonesia_quinghaiensis_DSM_15701:0.06820060671271854780,Jonesia_denitrificans_DSM_20603:0.08418864556869312676)I471:0.09561381758532054576[100],Timonella_senegalensis_JC301:0.11595661925306388618)I470:0.11112542169920718027[100],Sanguibacter_keddieii_DSM_10542:0.10898544627447673272)I469:0.07290037106349753215[99],((Cellulosimicrobium_cellulans_LMG_16121:0.01219221877602981972,Cellulosimicrobium_cellulans_J36:0.01382780868942234606)I477:0.05977273826459821027[100],(Promicromonospora_sukumoe_327MFSha3.1:0.14114550719343602059,(Xylanimonas_cellulosilytica_DSM_15894:0.13543072164101635502,Isoptericola_variabilis_225:0.08063550468769301038)I482:0.03090554442847881500[100])I480:0.04584474912207767150[100])I476:0.03640781068237803481[99])I468:0.01520526805352799549[36])I452:0.03347572717646769141[73])I450:0.11111191659338473525[100])Micrococcineae[1]:0.05849585804901764885[91],(((Metascardovia_criceti_DSM_17774:0.05108145755295994545,(Alloscardovia_omnicolens_DSM_21503:0.00000093835443817929,Alloscardovia_omnicolens_F0580:0.00069727912244468187)I489:0.07286034920529330106[100])I487:0.13776582873065743029[100],((Scardovia_wiggsiae_F0424:0.12317538237886870023,(Scardovia_inopinata_F0304:0.11428723431156814772,(Parascardovia_denticolens_IPLA_20019:0.00292457597283517657,Parascardovia_denticolens_F0305:0.00702796188285738106)I497:0.09597084889024787291[100])I495:0.01725459755279029270[72])I493:0.11358817522648888276[100],(((Bifidobacterium_asteroides_PRL2011:0.01051631010494768689,Bifidobacterium_sp._7101:0.00724036954287064338)I502:0.00903098971609966189[97],Bifidobacterium_sp._A11:0.01272344475448645984)I501:0.15576104890847955464[100],(((((Gardnerella_vaginalis_JCP7275:0.00070071195892868181,((Gardnerella_vaginalis_JCP8108:0.00076484709996037410,(Gardnerella_vaginalis_1400E:0.00076217260527808046,Gardnerella_vaginalis_55152:0.00133583562297564227)I515:0.00139599708941615195[75])I513:0.00203744422753863010[86],Gardnerella_vaginalis_41V:0.00000093835443817929)I512:0.00210266244879493778[84])I510:0.00069852221750211184[42],(Gardnerella_vaginalis_284V:0.00069860389864917786,((Gardnerella_vaginalis_HMP9231:0.00139896926594486131,Gardnerella_vaginalis_ATCC_14019:0.00209924852450682140)I522:0.00000093835443817929[57],((Gardnerella_vaginalis_75712:0.00140188997167678712,Gardnerella_vaginalis_0288E:0.00000093835443817929)I526:0.00000093835443817929[26],Gardnerella_vaginalis_JCP7276:0.00139864037199380169)I525:0.00000093835443817929[64])I521:0.00069126833910194236[60])I519:0.00000093835443817929[30])I509:0.01356420173089186061[100],((Gardnerella_vaginalis_00703C2mash:0.00284088859755744381,Gardnerella_vaginalis_JCP7719:0.00143954475395922325)I531:0.00199822578426948113[67],Gardnerella_vaginalis_00703Bmash:0.00151743189895766511)I530:0.02202328532698591412[100])I508:0.03920201465123995116[100],(((Gardnerella_vaginalis_409-05:0.00140554652054004025,Gardnerella_vaginalis_5-1:0.00211476483061685035)I537:0.00440317182778273471[100],(Gardnerella_vaginalis_AMD:0.00066723428624683835,Gardnerella_vaginalis_6420B:0.00073933503572031075)I540:0.00335148914596874970[90])I536:0.02652318547401704557[100],((Gardnerella_vaginalis_00703Dmash:0.00000093835443817929,Gardnerella_vaginalis_101:0.00070635268176481977)I544:0.00248158688797567350[100],(Gardnerella_vaginalis_1500E:0.00212673793707367567,Gardnerella_vaginalis_6119V5:0.00282613258774829911)I547:0.00470951826703594218[95])I543:0.02433310570535923353[100])I535:0.03242118393417594419[100])I507:0.09815183671502271390[100],((Bifidobacterium_magnum_DSM_20222:0.08459202124556156055,(((Bifidobacterium_pseudolongum_AGR2145:0.00071879589146091913,Bifidobacterium_pseudolongum_subsp._globosum_DSM_20092:0.00361934788891636128)I555:0.05864691254762560702[100],((Bifidobacterium_animalis_subsp._animalis_ATCC_25527:0.00000093835443817929,(Bifidobacterium_animalis_subsp._lactis_AD011:0.00000093835443817929,Bifidobacterium_animalis_subsp._lactis_HN019:0.00000093835443817929)I561:0.00583875598899629648[100])I559:0.07820574905535833399[100],(Bifidobacterium_choerinum_DSM_20434:0.01335526587953395940,Bifidobacterium_sp._AGR2158:0.01252768734798457607)I564:0.05424538283811331657[100])I558:0.01510476768151765813[41])I554:0.03819982287727041043[100],Bifidobacterium_gallicum_DSM_20093_=_LMG_11596:0.07792971516821338429)I553:0.01994596807589134324[44])I551:0.05158956021173456002[100],(Bifidobacterium_tsurumiense_DSM_17777:0.08493527742568739158,(((Bifidobacterium_minimum_DSM_20102:0.17346576731356680434,Bifidobacterium_subtile_DSM_20096:0.09012499291160297465)I572:0.03096342421732830794[68],(Bifidobacterium_boum_DSM_20432:0.01155164424616907798,(Bifidobacterium_thermacidophilum_subsp._thermacidophilum_DSM_15837:0.00650932108972069115,(Bifidobacterium_thermophilum_RBL67:0.00000093835443817929,Bifidobacterium_thermophilum_DSM_20212:0.00000093835443817929)I579:0.00061286584767231264[100])I577:0.01596073662748955652[100])I575:0.08206979134475171633[100])I571:0.01813857487630762821[33],((((Bifidobacterium_catenulatum_DSM_16992_=_JCM_1194_=_LMG_11043:0.00509790411279626571,Bifidobacterium_pseudocatenulatum_DSM_20438_=_JCM_1200_=_LMG_10505:0.00588342046871230193)I585:0.01776149553424641661[100],(Bifidobacterium_ruminantium_DSM_6489:0.01491872769230043194,(Bifidobacterium_adolescentis_L2-32:0.00290254771860879021,Bifidobacterium_adolescentis_ATCC_15703:0.00211682789492900628)I590:0.00642310577297159832[100])I588:0.01301901610807776333[100])I584:0.01735241991818826934[100],(((Bifidobacterium_dentium_JCVIHMP022:0.00070846548599816340,(Bifidobacterium_dentium_ATCC_27679:0.00000093835443817929,(Bifidobacterium_dentium_ATCC_27678:0.00000093835443817929,Bifidobacterium_dentium_Bd1:0.00000093835443817929)I599:0.00071342719466546516[66])I597:0.00000093835443817929[35])I595:0.00069135290897667041[71],Bifidobacterium_sp._MSTE12:0.00144173929915822948)I594:0.01834638882791877687[100],Bifidobacterium_moukalabense_DSM_27321:0.01129286544080731515)I593:0.02481607644360593612[100])I583:0.02943107171159316943[100],((Bifidobacterium_bifidum_CAG:0.00072930179930696547,((Bifidobacterium_bifidum_BGN4:0.00071225865392713684,(Bifidobacterium_bifidum_S17:0.00356518339022933103,(Bifidobacterium_bifidum_PRL2010:0.00071215484950254752,Bifidobacterium_bifidum_LMG_13195:0.00000093835443817929)I612:0.00000093835443817929[20])I610:0.00070751592594331413[61])I608:0.00000093835443817929[33],(Bifidobacterium_bifidum_ATCC_29521_=_JCM_1255_=_DSM_20456:0.00000093835443817929,Bifidobacterium_bifidum_NCIMB_41171:0.00143253124546030607)I615:0.00000093835443817929[33])I607:0.00070036197043176407[65])I605:0.09992631525404675752[100],(((Bifidobacterium_longum_subsp._infantis_ATCC_15697_=_JCM_1222_=_DSM_20088:0.00362897414115300734,Bifidobacterium_longum_subsp._longum_JDM301:0.00559648842223574652)I620:0.00669761920792988352[87],((Bifidobacterium_longum_DJO10A:0.00213404350284323750,((Bifidobacterium_longum_subsp._infantis_CCUG_52486:0.00210910882114526349,((Bifidobacterium_sp._12_1_47BFAA:0.00070223896864161548,(Bifidobacterium_longum_subsp._longum_ATCC_55813:0.00070228074347231410,(((Bifidobacterium_longum_subsp._longum_44B:0.00000093835443817929,Bifidobacterium_longum_subsp._longum_1-6B:0.00140948887475599136)I636:0.00210753508888049737[89],(Bifidobacterium_longum_subsp._longum_KACC_91563:0.00000093835443817929,(Bifidobacterium_longum_subsp._longum_2-2B:0.00000093835443817929,Bifidobacterium_longum_subsp._longum_35B:0.00000093835443817929)I641:0.00000093835443817929[93])I639:0.00000093835443817929[53])I635:0.00070193264879924214[32],(Bifidobacterium_longum_subsp._longum_BBMN68:0.00211981539101188492,(Bifidobacterium_longum_E18:0.00211217438441718350,Bifidobacterium_longum_subsp._infantis_157F:0.00000093835443817929)I646:0.00210838393069752309[59])I644:0.00000093835443817929[3])I634:0.00000093835443817929[4])I632:0.00000093835443817929[11])I630:0.00070211573392518019[22],(Bifidobacterium_longum_subsp._longum_JCM_1217:0.00000093835443817929,Bifidobacterium_longum_D2957:0.00000093835443817929)I649:0.01211449264123060088[100])I629:0.00000093835443817929[7])I627:0.00141314144968855714[32],Bifidobacterium_longum_NCC2705:0.00070667443561880374)I626:0.00069758049413717741[24])I624:0.00472644403626372445[70],((((Bifidobacterium_breve_JCP7499:0.00000093835443817929,(((Bifidobacterium_breve_DSM_20213_=_JCM_1192:0.00070402253830255119,(Bifidobacterium_breve_31L:0.00000093835443817929,((Bifidobacterium_breve_JCM_7017:0.00070843656506783920,(Bifidobacterium_breve_ACS-071-V-Sch8b:0.00141777546738651927,(Bifidobacterium_breve_UCC2003:0.00000093835443817929,Bifidobacterium_breve_S27:0.00070862209988099205)I669:0.00070891004394700455[62])I667:0.00000093835443817929[30])I665:0.00000093835443817929[56],(Bifidobacterium_breve_2L:0.00000093835443817929,Bifidobacterium_breve_12L:0.00000093835443817929)I672:0.00070382843620806130[61])I664:0.00140962190025797755[75])I662:0.00000093835443817929[5])I660:0.00190261765914285152[43],Bifidobacterium_breve_HPH0326:0.00091586272260797501)I659:0.00070462714713208927[17],Bifidobacterium_breve_689b:0.00092603345518845251)I658:0.00049257510211203755[6])I656:0.00496655687809925608[86],Bifidobacterium_breve_JCM_7019:0.00141842020713344309)I655:0.00069709062740128873[34],(Bifidobacterium_breve_NCFB_2258:0.00000093835443817929,(Bifidobacterium_breve_DPC_6330:0.00635669124877239443,Bifidobacterium_breve_CECT_7263:0.00000093835443817929)I680:0.00070423763220640444[24])I678:0.00141700001245207894[26])I654:0.01198373881727332613[94],Bifidobacterium_longum_AGR2137:0.00531183220205507216)I653:0.00195922461744911904[40])I623:0.00677226679111961501[64])I619:0.05160383999428917734[100],Bifidobacterium_angulatum_DSM_20098_=_JCM_7096:0.07830433802711478375)I618:0.02872391495182796337[92])I604:0.01931281320670343721[80])I582:0.02707439099953061826[98])I570:0.01491532632204534484[20])I568:0.01101809123154428097[15])I550:0.01667310196833597657[37])I506:0.05292634674090853503[99])I500:0.07993234287911459013[100])I492:0.04312454029503629688[56])Bifidobacteriales:0.63241999816381022637[100],((((Trueperella_pyogenes_MS249:0.00628433773650358390,Trueperella_pyogenes:0.00167471320912619096)Trueperella:0.15159884793887112853[100],Arcanobacterium_haemolyticum_DSM_20595:0.17654300470470629669)I687:0.17285013776136087804[100],(Actinobaculum_sp._oral_taxon_183_str._F0552:0.22240232624425254615,Actinobaculum_massiliae_ACS-171-V-Col2:0.30780132849663638384)Actinobaculum:0.07613765723941479102[100])I686:0.20491093937129609137[100],(((Mobiluncus_curtisii_ATCC_43063:0.54906327883042294058,(Actinomyces_neuii_subsp._neuii_DSM_8576:0.03479137052706983424,Actinomyces_neuii_BVS029A5:0.04473153869622632783)Actinomyces_neuii:0.25380118195636630629[100])I697:0.07274332418079096363[63],((Actinomyces_suimastitidis_DSM_15538:0.15927018661732680882,((Actinomyces_sp._oral_taxon_181_str._F0379:0.00229688410436501567,Actinomyces_sp._ph3:0.00413629184549875288)I706:0.11720359073226774282[100],(((Actinomyces_turicensis_ACS-279-V-Col4:0.09503273987093813213,Actinomyces_cardiffensis_F0333:0.09716584067470271369)I711:0.05440513993609044641[100],Actinomyces_vaccimaxillae_DSM_15804:0.07908978097637661686)I710:0.03626599091572912242[97],(((Actinomyces_sp._oral_taxon_178_str._F0338:0.00378779252272178589,Actinomyces_sp._oral_taxon_877_str._F0543:0.00036103495575287071)I717:0.00715067131765708720[94],(Actinomyces_georgiae_DSM_6843:0.00144760642702713299,Actinomyces_georgiae_F0490:0.00144462156711575333)I720:0.00806295228358367214[100])I716:0.09205369265591523131[100],(Actinomyces_sp._oral_taxon_180_str._F0310:0.04097482813155534781,(Actinomyces_sp._ICM47:0.01426732204105892431,((Actinomyces_sp._HPA0247:0.01151140463535518452,((Actinomyces_odontolyticus_F0309:0.00320471776918152288,Actinomyces_odontolyticus_ATCC_17982:0.00413981782443686736)I731:0.00587371376773856892[99],(Actinomyces_sp._ICM39:0.00811612206957808106,Actinomyces_sp._ICM54:0.00619541257727782360)I734:0.00210940325582711745[54])I730:0.00566665039773517430[98])I728:0.00836155322775599709[100],(Atopobium_sp._ICM58:0.00366701525556490477,Actinomyces_sp._oral_taxon_172_str._F0311:0.00503372342398051426)I737:0.00830701775678518994[100])I727:0.00266444096406112879[68])I725:0.01503659201331736771[97])I723:0.05120070889028160988[100])I715:0.04699413354489222899[100])I709:0.04217650593284268806[100])I705:0.02976955696433812582[100])I703:0.13472275686012716300[100],(Actinomyces_europaeus_ACS-120-V-Col10b:0.19452350854158212412,Actinomyces_coleocanis_DSM_15436:0.17242088421664542031)I740:0.16098356313681203011[100])Actinomyces[odontolyticus]:0.06876366339661173221[100])I696:0.08576338628263809050[100],((Actinomyces_timonensis_DSM_23838:0.08357563848101533244,((Actinomyces_slackii_ATCC_49928:0.09833848684585945465,((((Actinomyces_viscosus_C505:0.00838532365559259765,Actinomyces_sp._oral_taxon_175_str._F0384:0.00304547845192406491)I752:0.00747040598180953325[100],Actinomyces_sp._oral_taxon_171_str._F0337:0.01329060555397269978)I751:0.01144455480359194387[99],Actinomyces_sp._oral_taxon_170_str._F0386:0.01707703839478600175)I750:0.00587664928859559302[66],(Actinomyces_johnsonii_F0542:0.00572362879227333865,(Actinomyces_johnsonii_F0510:0.00318148195410041272,Actinomyces_sp._oral_taxon_849_str._F0330:0.00248647197031085128)I759:0.00160044325552888278[88])I757:0.01527412961499959379[100])I749:0.04700043357846481196[100])I747:0.04744912008666849618[100],(Actinomyces_urogenitalis_DSM_15434:0.08682902921819347919,((Actinomyces_sp._oral_taxon_448_str._F0400:0.10952342585178512224,((Actinomyces_massiliensis_4401292:0.00194934382334620445,Actinomyces_massiliensis_F0489:0.00304367393830135002)I768:0.05070083797440408380[100],Actinomyces_gerencseriae_DSM_6844:0.05573637477993141631)I767:0.02366475065767056560[97])I765:0.02147078819639450589[93],Actinomyces_dentalis_DSM_19115:0.09445166743975630386)I764:0.02599048751665057611[97])I762:0.01272065821233042855[49])I746:0.01563657323535029217[48])I744:0.10982426005592299534[100],(Actinomyces_graevenitzii_C83:0.00376653750195142349,Actinomyces_graevenitzii_F0530:0.00477454601453591258)I773:0.14971953341260449410[100])Actinomyces[viscosus]:0.18635668716548917101[100])I695:0.05623198880738233124[90])I685:0.10073446848914963114[100])I485:0.08201636518522172070[96])I445:0.08326161161978602732[100],(Dermabacter_sp._HFH0086:0.23565529664936585297,(Brachybacterium_phenoliresistens:0.11423383527042629826,(Brachybacterium_squillarum_M-6-3:0.09829254369550005643,(Brachybacterium_muris_UCD-AY4:0.09092784211540283490,(Brachybacterium_paraconglomeratum_LC44:0.04290498683788885464,Brachybacterium_faecium_DSM_4810:0.06849042304466067266)I784:0.06630810937813333417[100])I782:0.02706761547161471923[76])I780:0.03419689019402977898[93])I778:0.08362621794175517653[100])Micrococcineae[2]:0.34089554207860750523[100])I444:0.05620379243188507179[88])I324:0.06476624655658003160[95])I284:0.11311749145309321629[100],(((Kribbella_flavida_DSM_17836:0.04305087222094076266,Kribbella_catacumbae_DSM_19601:0.04822265122564674267)I789:0.20548793708551485460[100],(Aeromicrobium_marinum_DSM_15272:0.31163900227154656131,(Marmoricola_sp._URHB0036:0.15648107233248670367,((Nocardioides_sp._J54:0.13538418284107034406,((Nocardioides_insulae_DSM_17944:0.12125373911018201556,Nocardioidaceae_bacterium_Broad-1:0.12482610498720018988)I800:0.03610601778766933667[47],Nocardioides_sp._Iso805N:0.11117876521840931725)I799:0.02845800891412678113[71])I797:0.03042885324000211764[50],((Nocardioides_halotolerans_DSM_19273:0.13910127031658475749,(Nocardioides_sp._URHA0020:0.09754849382108796152,(Nocardioides_sp._URHA0032:0.05825725174371800680,Nocardioides_sp._JS614:0.06081704626260960034)I809:0.02767710240177717607[98])I807:0.02564833860226501533[88])I805:0.02653585101448121403[80],Nocardioides_sp._CF8:0.15822943516150891896)I804:0.01222707426209867880[16])I796:0.04004153838561043399[81])I794:0.13505414823301492566[100])I792:0.05012755474308384224[96])I788:0.05820486732671494023[92],(Microlunatus_phosphovorus_NM-1:0.28633385703839653313,((Propionicicella_superfundia_DSM_22317:0.27122342026198481557,((Propionibacterium_propionicum_F0230a:0.17814828096798826507,Propionibacteriaceae_bacterium_P6A17:0.20697279948563268581)I819:0.10128110603409146151[100],((Propionibacterium_freudenreichii_subsp._shermanii_CIRM-BIA1:0.24145490749581649537,(Propionimicrobium_lymphophilum_DSM_4903:0.00165313076442578791,(Propionimicrobium_sp._BV2F7:0.00218299495682621435,Propionimicrobium_lymphophilum_ACS-093-V-SCH5:0.00145354698517711264)I827:0.00198686869471524684[66])I825:0.25833258314287260715[100])I823:0.08620436434959563576[100],(((Propionibacterium_jensenii_DSM_20535:0.04258665670230456918,Propionibacterium_thoenii_DSM_20276:0.05186949014445531303)I832:0.06447567999312873999[100],(Propionibacterium_acidipropionici_DSM_4900:0.00533938155867999444,Propionibacterium_acidipropionici_ATCC_4875:0.00401709308777649637)I835:0.06261732912277680196[100])I831:0.06383102437845912525[100],(Propionibacterium_sp._KPL1844:0.16169853176987045162,((Propionibacterium_acnes_SK182B-JCVI:0.02607354955508766128,((((Propionibacterium_acnes_HL103PA1:0.00000093835443817929,(Propionibacterium_acnes_HL110PA4:0.00000093835443817929,(Propionibacterium_acnes_ATCC_11828:0.00139443990535606369,(Propionibacterium_acnes_J139:0.00069742580546796750,Propionibacterium_acnes_HL110PA3:0.00000093835443817929)I852:0.00000093835443817929[22])I850:0.00000093835443817929[23])I848:0.00069703070083269804[41])I846:0.00069716202429736130[53],(Propionibacterium_sp._KPL1849:0.00000093835443817929,Propionibacterium_acnes_HL050PA2:0.00069784305407275037)I855:0.00000093835443817929[61])I845:0.00454521937099387416[100],(((Propionibacterium_sp._CC003-HC2:0.00000093835443817929,Propionibacterium_acnes_HL025PA1:0.00000093835443817929)I860:0.00073656675513848681[95],(Propionibacterium_acnes_HL097PA1:0.00000093835443817929,Propionibacterium_acnes_PRP-38:0.00143903671729476101)I863:0.00345399272791764881[100])I859:0.00069790559772211743[45],((Propionibacterium_acnes_KPA171202:0.00069703476259358845,(Propionibacterium_acnes_6609:0.00000093835443817929,Propionibacterium_sp._KPL2008:0.00000093835443817929)I869:0.00000093835443817929[41])I867:0.00069695029337768597[65],((Propionibacterium_acnes_C1:0.00069643505407477051,(Propionibacterium_acnes_SK137:0.00000093835443817929,(Propionibacterium_acnes_HL096PA2:0.00000093835443817929,((Propionibacterium_acnes_HL087PA2:0.00069658747820171144,((Propionibacterium_acnes_266:0.00000093835443817929,((Propionibacterium_acnes_HL046PA2:0.00420288444046090434,Propionibacterium_acnes_HL002PA3:0.00000093835443817929)I886:0.00069656287996062809[61],Propionibacterium_acnes_HL005PA3:0.00069656711599854469)I885:0.00000093835443817929[9])I883:0.00000093835443817929[2],Propionibacterium_sp._5_U_42AFAA:0.00000093835443817929)I882:0.00000093835443817929[5])I880:0.00069650449089478914[64],Propionibacterium_acnes_HL078PA1:0.00139321695545765729)I879:0.00000093835443817929[14])I877:0.00000093835443817929[1])I875:0.00000093835443817929[3])I873:0.00069645493502354632[38],((Propionibacterium_acnes_TypeIA2_P.acn33:0.00069644646153274592,(Propionibacterium_acnes_HL086PA1:0.00000093835443817929,Propionibacterium_acnes_SK187:0.00000093835443817929)I895:0.00000093835443817929[17])I893:0.00000093835443817929[28],(Propionibacterium_acnes_HL083PA2:0.00069852581355974276,(Propionibacterium_acnes_TypeIA2_P.acn31:0.00000093835443817929,((Propionibacterium_acnes_HL067PA1:0.00069648162624807520,Propionibacterium_acnes_HL059PA1:0.00069656610911200646)I903:0.00000093835443817929[8],Propionibacterium_acnes_HL087PA3:0.00000093835443817929)I902:0.00000093835443817929[3])I900:0.00000093835443817929[22])I898:0.00069643721780429126[64])I892:0.00069645792593723286[63])I872:0.00000093835443817929[11])I866:0.00143573553987601699[65])I858:0.00383125722151428936[97])I844:0.01557299741780634496[100],(Propionibacterium_humerusii_P08:0.00139466180682621863,Propionibacterium_acnes_HL037PA3:0.00000093835443817929)I907:0.02650647731050580908[100])I843:0.00706945974782892308[30])I841:0.01892959898185866616[99],((Propionibacterium_avidum_TM16:0.00000093835443817929,Propionibacterium_sp._KPL1852:0.00000093835443817929)I911:0.00197554022701483967[99],(Propionibacterium_sp._HGH0353:0.01051105610274813071,(Propionibacterium_avidum_44067:0.00139698816483447836,(Propionibacterium_avidum_ATCC_25577:0.00211481586402211897,Propionibacterium_sp._KPL2005:0.00141146982574104525)I918:0.00140756938994052584[43])I916:0.00211247242808761202[37])I914:0.00297656040277001098[69])I910:0.01849684698095055424[100])I840:0.07433757648718601618[100])I838:0.02712440698554848678[90])I830:0.15218149819843271309[100])I822:0.07071880779863320976[100])I818:0.06551125915391824150[100])I816:0.04473958648202538968[84],Granulicoccus_phenolivorans_DSM_17626:0.24443774378286090010)I815:0.07208215132705594885[95])I813:0.17814320267606370551[100])Propionibacterineae:0.12179629857946204508[100])I283:0.04735929956306356853[80])I53:0.04795818379276416132[78])I3:0.03556045724932577895[62],(((((Nakamurella_multipartita_DSM_44233:0.13938278246432161955,Saxeibacter_lacteus_DSM_19367:0.18837676397648878135)Nakamurellaceae:0.22156764007289511675[100],((((((Segniliparus_rugosus_ATCC_BAA-974:0.04219255609360696158,Segniliparus_rotundus_DSM_44985:0.08279589253646524316)Segniliparus:0.29127290979566727858[100],((((Mycobacterium_abscessus_subsp._bolletii_BD:0.00071562824522547453,(Mycobacterium_abscessus_M94:0.00000093835443817929,(((Mycobacterium_abscessus_MAB_030201_1075:0.00000093835443817929,(Mycobacterium_abscessus_MAB_110811_1470:0.00000093835443817929,Mycobacterium_abscessus_MAB_030201_1061:0.00000093835443817929)I948:0.00000093835443817929[98])I946:0.00071604710845832070[63],((Mycobacterium_abscessus_V06705:0.00000093835443817929,Mycobacterium_abscessus_4S-0303:0.00000093835443817929)I952:0.00000093835443817929[61],Mycobacterium_abscessus_1948:0.00519483526453941389)I951:0.00071555790431616830[59])I945:0.00000093835443817929[12],(Mycobacterium_abscessus_M93:0.00000093835443817929,Mycobacterium_fortuitum_Z58:0.00000093835443817929)I956:0.00000093835443817929[29])I944:0.00000093835443817929[6])I942:0.00071595786717495817[63])I940:0.00071596741093981719[55],Mycobacterium_abscessus_M24:0.00000093835443817929)I939:0.00000093835443817929[33],(Mycobacterium_abscessus_M154:0.00000093835443817929,((Mycobacterium_abscessus_subsp._bolletii_CCUG_48898_=_JCM_15300:0.00000093835443817929,(Mycobacterium_abscessus_5S-0304:0.00071442701921463196,Mycobacterium_abscessus_subsp._bolletii_1513:0.00000093835443817929)I965:0.00000093835443817929[68])I963:0.00071571744549347039[57],(Mycobacterium_abscessus_M115:0.00071553708650976802,Mycobacterium_abscessus_subsp._bolletii_str._GO_06:0.00000093835443817929)I968:0.00000093835443817929[44])I962:0.00071535283339814069[56])I960:0.00071527009342193951[45])I938:0.11332975893927595135[100],(((Mycobacterium_sp._UM_WGJ:0.03791499971077348652,Mycobacterium_sp._JDM601:0.03740121823161469267)I973:0.08454563723273504638[100],(((Mycobacterium_triplex:0.01190931230602045206,Mycobacterium_genavense_ATCC_51234:0.01514389964827824939)I978:0.02469052449421990647[100],Mycobacterium_simiae_ATCC_25275_=_DSM_44165:0.02750083354749501691)I977:0.01903937552501002578[99],((Mycobacterium_parascrofulaceum_ATCC_BAA-614:0.04161016879452681533,((Mycobacterium_colombiense_CECT_3035:0.02507254738999657381,(Mycobacterium_yongonense_05-1390:0.00650815899228922995,(((Mycobacterium_sp._H4Y:0.00072172545091055888,Mycobacterium_intracellulare_MIN_052511_1280:0.00144140446956913062)I992:0.00071918248890955115[59],((Mycobacterium_indicus_pranii_MTCC_9506:0.00071998116823358989,(Mycobacterium_intracellulare_ATCC_13950:0.00000093835443817929,(Mycobacterium_intracellulare_MOTT-02:0.00000093835443817929,Mycobacterium_intracellulare_M.i.198:0.00000093835443817929)I1000:0.00071984531025616331[66])I998:0.00000093835443817929[8])I996:0.00000093835443817929[34],Mycobacterium_intracellulare_MIN_061107_1834:0.00072026751245918405)I995:0.00144039427020463363[76])I991:0.00000093835443817929[22],Mycobacterium_sp._MOTT36Y:0.00144157571234432183)I990:0.00071966876295044666[67])I988:0.01210190009786381651[100])I986:0.01664794969838741603[90],(((Mycobacterium_avium_subsp._paratuberculosis_08-8281:0.00167303324937217979,(Mycobacterium_sp._MAC_011194_8550:0.00289132722572576920,Mycobacterium_avium_subsp._hominissuis_TH135:0.00000093835443817929)I1009:0.00017621161607466251[51])I1007:0.00054579396093553680[14],Mycobacterium_avium_10-5581:0.00144488387857945951)I1006:0.00072199683587901718[29],(((Mycobacterium_avium_subsp._paratuberculosis_S397:0.00000093835443817929,(Mycobacterium_avium_subsp._paratuberculosis_CLIJ361:0.00000093835443817929,Mycobacterium_avium_subsp._paratuberculosis_JQ5:0.00000093835443817929)I1017:0.00000093835443817929[30])I1015:0.00000093835443817929[8],((Mycobacterium_avium_05-4293:0.00000093835443817929,(((Mycobacterium_avium_subsp._avium_DT_78:0.00146431874498443334,Mycobacterium_avium_MAV_120809_2495:0.00144367811480598600)I1025:0.00144691614455132503[65],(Mycobacterium_avium_subsp._avium_ATCC_25291:0.00072520988202364920,Mycobacterium_avium_subsp._avium_11-4751:0.00072179768636533006)I1028:0.00072261647315225352[67])I1024:0.00071949172962759429[17],(Mycobacterium_avium_2285_{R}:0.00000093835443817929,Mycobacterium_avium_104:0.00000093835443817929)I1031:0.00000093835443817929[66])I1023:0.00072153737540662079[10])I1021:0.00072168056178479733[23],((Mycobacterium_avium_subsp._paratuberculosis_JTC_1285:0.00073226641378881590,(Mycobacterium_avium_subsp._paratuberculosis_1281:0.00073211970580709619,Mycobacterium_avium_subsp._paratuberculosis_K-10:0.00000093835443817929)I1037:0.00000093835443817929[9])I1035:0.00072161282938278256[65],Mycobacterium_avium_subsp._paratuberculosis_MAP4:0.00000093835443817929)I1034:0.00144400812792743502[77])I1020:0.00000093835443817929[7])I1014:0.00000093835443817929[2],(Mycobacterium_avium_subsp._paratuberculosis_JQ6:0.00074452199038092315,Mycobacterium_avium_MAV_120709_2344:0.00219395329695288438)I1041:0.00000093835443817929[33])I1013:0.00000093835443817929[19])I1005:0.02902502853436280186[100])I985:0.01128802589244043766[55])I983:0.01760406385089460790[64],(Mycobacterium_asiaticum_DSM_44297:0.04411653030628028688,(((((Mycobacterium_gastri_:0.02026552316117906719,Mycobacterium_kansasii_732:0.01572103666655011445)I1050:0.00371769821278825855[87],(Mycobacterium_kansasii_662:0.01169954898213827581,Mycobacterium_kansasii_ATCC_12478:0.00488303323918653880)I1053:0.00842602717008017650[89])I1049:0.03184147992491700302[100],(Mycobacterium_xenopi_RIVM700367:0.09487134275934303029,((((((((((Mycobacterium_tuberculosis_PanR0203:0.00143301908359206470,(Mycobacterium_tuberculosis_PanR0505:0.00071574891870122056,Mycobacterium_tuberculosis_PanR0802:0.00000093835443817929)I1069:0.00071693308227766873[70])I1067:0.00000093835443817929[6],(((Mycobacterium_tuberculosis_CCDC5180:0.00071627877687196074,Mycobacterium_tuberculosis_str._OSDD515:0.00077385667165717580)I1074:0.00000093835443817929[3],(Mycobacterium_tuberculosis_X122:0.00071616401800634526,Mycobacterium_tuberculosis_PanR0602:0.00071615076260097632)I1077:0.00000093835443817929[4])I1073:0.00000093835443817929[0],Mycobacterium_tuberculosis_F11:0.00000093835443817929)I1072:0.00000093835443817929[0])I1066:0.00000093835443817929[0],((Mycobacterium_tuberculosis_RGTB327:0.00281230393274601101,(Mycobacterium_tuberculosis_PanR0201:0.00000093835443817929,Mycobacterium_tuberculosis_WX3:0.00071592517092942422)I1084:0.00035725201100528535[34])I1082:0.00035818904502435216[37],Mycobacterium_tuberculosis_OSDD105:0.00000093835443817929)I1081:0.00000093835443817929[1])I1065:0.00000093835443817929[2],Mycobacterium_tuberculosis_PanR0305:0.00071613771149074365)I1064:0.00071621128096887026[47],Mycobacterium_canettii_CIPT_140060008:0.00071701607323165946)I1063:0.00000093835443817929[1],((Mycobacterium_tuberculosis_S96-129:0.00071718462454186684,(((Mycobacterium_tuberculosis_KZN_V2475:0.00000093835443817929,Mycobacterium_tuberculosis_KZN_1435:0.00071607627818515162)I1095:0.00000093835443817929[63],(((Mycobacterium_tuberculosis_WX1:0.00214994265616512935,(((Mycobacterium_tuberculosis_:0.00290758784211792324,Mycobacterium_tuberculosis_OSDD504:0.00071627419014327291)I1104:0.00000093835443817929[20],(Mycobacterium_tuberculosis_R1207:0.00071611088295053436,Mycobacterium_tuberculosis_INS_XDR:0.00071603459312476040)I1107:0.00000093835443817929[6])I1103:0.00000093835443817929[2],Mycobacterium_tuberculosis_PanR1101:0.00000093835443817929)I1102:0.00000093835443817929[32])I1100:0.00071601489532712608[6],(Mycobacterium_tuberculosis_OSDD493:0.00000093835443817929,Mycobacterium_tuberculosis_PanR0202:0.00000093835443817929)I1111:0.00000093835443817929[62])I1099:0.00000093835443817929[4],(Mycobacterium_tuberculosis_CCDC5079:0.01273934329892755651,Mycobacterium_tuberculosis_str._Haarlem/NITR202:0.05520636105350670148)I1114:0.00145840028261227722[51])I1098:0.00071465391401790400[3])I1094:0.00071612432325490326[25],(Mycobacterium_tuberculosis_KZN_605:0.00143292798511292468,Mycobacterium_tuberculosis_XDR1221:0.00071611260667398902)I1117:0.00071572033087207224[59])I1093:0.00000093835443817929[34])I1091:0.00000093835443817929[1],(((Mycobacterium_canettii_CIPT_140070008:0.00071620544596658628,(Mycobacterium_canettii_CIPT_140010059:0.00143467115219011966,(Mycobacterium_canettii_CIPT_140070010:0.00503167659679359079,(Mycobacterium_canettii_CIPT_140070007:0.00143376173276589720,Mycobacterium_canettii_CIPT_140070017:0.00071623687030131829)I1128:0.00000093835443817929[44])I1126:0.00071614783391394255[55])I1124:0.00000093835443817929[11])I1122:0.00071624746329896510[44],Mycobacterium_tuberculosis_210:0.00359765766346925803)I1121:0.00000093835443817929[4],(((Mycobacterium_tuberculosis_EAI5/NITR206:0.00144599439844228907,Mycobacterium_tuberculosis_RGTB423:0.00082576536635299320)I1134:0.00000093835443817929[28],Mycobacterium_tuberculosis_GM_1503:0.00000093835443817929)I1133:0.00000093835443817929[7],((((Mycobacterium_tuberculosis_BT2:0.00071607975304651197,Mycobacterium_tuberculosis_1034:0.00000093835443817929)I1141:0.00071600877398968286[63],Mycobacterium_tuberculosis_FJ05194:0.00071592500271384799)I1140:0.00000093835443817929[45],Mycobacterium_tuberculosis_PanR0704:0.00071610208505605772)I1139:0.00000093835443817929[53],Mycobacterium_tuberculosis_02_1987:0.00071614714368912103)I1138:0.00000093835443817929[1])I1132:0.00000093835443817929[0])I1120:0.00000093835443817929[0])I1090:0.00000093835443817929[0])I1062:0.00000093835443817929[0],Mycobacterium_tuberculosis_H37Ra:0.00000093835443817929)I1061:0.00000093835443817929[0],Mycobacterium_tuberculosis_NA-A0008:0.00071655147808367861)I1060:0.00000093835443817929[0],(Mycobacterium_africanum_GM041182:0.00143286750441022083,(Mycobacterium_orygis_112400015:0.00071604793924805296,(Mycobacterium_bovis_BCG_str._Glaxo:0.00000093835443817929,Mycobacterium_bovis_BCG_str._Pasteur_1173P2:0.00000093835443817929)I1153:0.00000093835443817929[30])I1151:0.00000093835443817929[35])I1149:0.00071603566902673241[59])I1059:0.00000093835443817929[4],((Mycobacterium_tuberculosis_MTB-489:0.00000093835443817929,(Mycobacterium_tuberculosis_CPHL_A:0.00000093835443817929,((Mycobacterium_tuberculosis_94_M4241A:0.00736998585213629633,Mycobacterium_tuberculosis_T46:0.00828228284159263084)I1162:0.00496316740930970082[87],(Mycobacterium_tuberculosis_T17:0.00885221048834167884,Mycobacterium_tuberculosis_CAS/NITR204:0.05561434420593894951)I1165:0.00902029521152274485[99])I1161:0.00067511200488013130[69])I1159:0.00000093835443817929[33])I1157:0.00000093835443817929[30],Mycobacterium_tuberculosis_MTB-476:0.00071961417797044615)I1156:0.00000093835443817929[35])I1058:0.04560756514531270900[100])I1056:0.01952337436040839022[74])I1048:0.01468561356312784137[45],(((Mycobacterium_ulcerans_Agy99:0.00143241593869026444,Mycobacterium_ulcerans_str._Harvey:0.00348718270471734234)I1171:0.00359302895920191913[99],(Mycobacterium_marinum_M:0.00000093835443817929,(Mycobacterium_liflandii_128FXT:0.00430777360442136971,Mycobacterium_sp._012931:0.00143505845218394232)I1176:0.00071622894705314604[68])I1174:0.00000093835443817929[47])I1170:0.00071220021902259213[76],Mycobacterium_marinum_str._Europe:0.00215477061161026403)I1169:0.04427674191808708692[100])I1047:0.00956770545922561687[49],Mycobacterium_leprae_Br4923:0.11566322450054530857)I1046:0.00817279599163739899[43])I1044:0.01010612307139245776[67])I982:0.01792406939346301645[77])I976:0.04588662970642605476[100])I972:0.01844883837603260301[91],(((Mycobacterium_sp._360MFTsu5.1:0.07733923433154013538,Mycobacterium_sp._URHB0044:0.08211257064284820106)I1183:0.02120616627759200692[86],((((((Mycobacterium_sp._UM_WWY:0.00781275110468267892,(Mycobacterium_sp._155:0.00559710166931204865,Mycobacterium_sp._141:0.00294560006452769616)I1193:0.01214207510450751072[100])I1191:0.01945386213674823658[100],Mycobacterium_mageritense_DSM_44476:0.02937955691086941573)I1190:0.02185670623375365190[100],((Mycobacterium_mageritense_JR2009:0.00249519840313239738,Mycobacterium_farcinogenes:0.00000093835443817929)I1198:0.00661798954864283636[100],(Mycobacterium_vulneris:0.00881375159091525064,(Mycobacterium_sp._URHD0025:0.02336130818440851700,Mycobacterium_fortuitum_subsp._fortuitum_DSM_46621:0.00730276780611554838)I1203:0.00686563077706471570[50])I1201:0.00403730841913869671[38])I1197:0.03656875953823059827[100])I1189:0.01178810917608320331[61],(Mycobacterium_smegmatis_str._MC2_155:0.00071241809352980536,Mycobacterium_smegmatis_MKD8:0.00000093835443817929)I1206:0.03921636374434449290[100])I1188:0.01927341467555407362[98],(Mycobacterium_neoaurum_VKM_Ac-1815D:0.06448687830530125398,(Mycobacterium_cosmeticum:0.00029988170687175308,Mycobacterium_sp._UM_RHS:0.00183170982427021669)I1211:0.04572375399769203208[100])I1209:0.03373180690761069106[100])I1187:0.00950460684555296843[61],(((Mycobacterium_phlei_RIVM601174:0.05087480427698155838,(Mycobacterium_thermoresistibile_ATCC_19527:0.09300677868853082786,Mycobacterium_hassiacum_DSM_44199:0.08214599749698504871)I1218:0.02679205618717045434[94])I1216:0.02815553545712608588[100],(Mycobacterium_sp._JLS:0.00068353757571653891,(Mycobacterium_sp._KMS:0.00000093835443817929,Mycobacterium_sp._MCS:0.00070981119160429913)I1223:0.00073678734749597192[85])I1221:0.06465627366123613551[100])I1215:0.01335880268234478085[72],((Mycobacterium_smegmatis_JS623:0.05304766174517785288,Mycobacterium_chubuense_NBB4:0.04386069052868056539)I1227:0.01775883613402008676[59],((Mycobacterium_tusciae_JS617:0.05556404243397403131,Mycobacterium_rhodesiae_NBB3:0.03377573674817428706)I1231:0.04532842753944214126[100],(((Mycobacterium_austroafricanum:0.00212107886630136808,Mycobacterium_vanbaalenii_PYR-1:0.00000093835443817929)I1236:0.02223358447504052149[100],Mycobacterium_vaccae_ATCC_25954:0.02220827796255652256)I1235:0.01179808136660120098[98],((Mycobacterium_gilvum_Spyr1:0.00000093835443817929,Mycobacterium_gilvum_PYR-GCK:0.00070337813704071986)I1241:0.02573018772068254995[100],Mycobacterium_iranicum_UM_TJL:0.02225646204078620544)I1240:0.00729494518858542825[85])I1234:0.02274685004918137327[99])I1230:0.02013340085437158311[68])I1226:0.01518865678715394449[78])I1214:0.01378484376098068273[72])I1186:0.00389637525095700094[23])I1182:0.02351993261319621636[95],(Mycobacterium_rhodesiae_JS60:0.02315341757926731026,Mycobacterium_aromaticivorans_JS19b1_=_JCM_16368:0.02724332490873105153)I1245:0.04744753244939133724[100])I1181:0.01493080009684468780[74])I971:0.04497335726393947297[99])Mycobacterium:0.09927906450069082234[100])I933:0.03933245303481558430[84],((((((((Rhodococcus_erythropolis_SK121:0.00071221980834329187,Rhodococcus_qingshengii_BKS_20-40:0.00000093835443817929)I1255:0.00081337231310203283[85],(((Rhodococcus_erythropolis_CCM2595:0.00000093835443817929,Rhodococcus_rhodochrous_ATCC_17895:0.00000093835443817929)I1260:0.00071175192365927043[76],Rhodococcus_erythropolis_R138:0.00000093835443817929)I1259:0.00000093835443817929[34],(Rhodococcus_erythropolis_DN1:0.00150193793461401949,(Rhodococcus_erythropolis_XP:0.00000093835443817929,Rhodococcus_erythropolis_PR4:0.00071344670504415843)I1266:0.00000093835443817929[44])I1264:0.00071199717924710936[47])I1258:0.00061026670492248620[43])I1254:0.06938601939633332050[100],(((Rhodococcus_wratislaviensis_NBRC_100605:0.00198315296066623337,((Rhodococcus_opacus_PD630:0.00355026736241783160,(Rhodococcus_opacus_M213:0.00141253830340506439,Rhodococcus_wratislaviensis_IFP_2016:0.00212170910509109929)I1276:0.00071275692209358946[82])I1274:0.00187378502758112943[78],(Rhodococcus_sp._JVH1:0.00071186724126201355,(Rhodococcus_jostii_RHA1:0.00000093835443817929,Rhodococcus_sp._DK17:0.00000093835443817929)I1281:0.00070483196384012430[86])I1279:0.00454296224276485097[99])I1273:0.00138162141692857736[52])I1271:0.00612496912262568138[91],Rhodococcus_opacus_B4:0.00483806393651183518)I1270:0.04781033112859507661[100],((Rhodococcus_fascians_A22b:0.00000093835443817929,(Rhodococcus_fascians_02-816c:0.00070449948996634466,((Rhodococcus_fascians_A73a:0.00000093835443817929,((Rhodococcus_fascians_02-815:0.00000093835443817929,Rhodococcus_sp._29MFTsu3.1:0.00000093835443817929)I1294:0.00000093835443817929[11],Rhodococcus_sp._114MFTsu3.1:0.00000093835443817929)I1293:0.00000093835443817929[11])I1291:0.00000093835443817929[33],Rhodococcus_fascians_A44a:0.00070494709910813678)I1290:0.00000093835443817929[58])I1288:0.00353082915259099591[99])I1286:0.03426370945248731481[100],(Rhodococcus_sp._AW25M09:0.01416456901708790413,((Rhodococcus_fascians_GIC36:0.00070687360232413502,(Rhodococcus_fascians_GIC26:0.00140493181497018779,(Rhodococcus_sp._JG-3:0.00142044092676381459,(((Rhodococcus_fascians_LMG3616:0.00070249975391481695,((Rhodococcus_fascians_05-561-1:0.00140718690071164865,(Rhodococcus_fascians_LMG3623:0.00070339275829425557,Rhodococcus_fascians_A3b:0.00070350970336311856)I1315:0.00000093835443817929[21])I1313:0.00141288099882866110[62],(Rhodococcus_fascians_LMG3605:0.00000093835443817929,Rhodococcus_fascians_D188:0.00070301668478264649)I1318:0.00000093835443817929[55])I1312:0.00070296499097924586[14])I1310:0.00000093835443817929[3],Rhodococcus_fascians_LMG3602:0.00070258132724778407)I1309:0.00000093835443817929[10],Rhodococcus_fascians_A78:0.00070284645215769152)I1308:0.00070231084695864356[30])I1306:0.00000093835443817929[5])I1304:0.00069966066328873953[28])I1302:0.00635184642371957545[93],((Rhodococcus_fascians_05-339-1:0.00629738952702133415,Rhodococcus_fascians_A76:0.00080317547486744045)I1324:0.00585222610701589038[80],((Rhodococcus_fascians_A25f:0.00287122414741592920,Rhodococcus_fascians_LMG3625:0.00065021286878600055)I1328:0.00070443017727378325[59],(Rhodococcus_fascians_A21d2:0.00135498314564710780,Rhodococcus_fascians_04-516:0.00146210798960173154)I1331:0.00141083422069196505[76])I1327:0.00198953346064614962[61])I1323:0.00434280950244436605[59])I1301:0.00240739597198760856[55])I1299:0.03158990713904505365[100])I1285:0.08338720948138629574[100])I1269:0.00778115807036752500[74])I1253:0.03131797446252477385[99],(Rhodococcus_equi_103S:0.00000093835443817929,(Rhodococcus_equi_NBRC_101255_=_C_7:0.00000093835443817929,Rhodococcus_equi_ATCC_33707:0.00000093835443817929)I1336:0.00071846426888842795[64])I1334:0.05048456686377933433[100])I1252:0.01842152223706210526[93],Rhodococcus_triatomae_BKS_15-14:0.08768970408309510745)I1251:0.03421678560610262598[98],(Rhodococcus_rhodnii_LMG_5362:0.11378013398103407894,((Rhodococcus_rhodochrous_BKS6-46:0.00411522059650919203,((Rhodococcus_pyridinivorans_AK37:0.00142656484078091512,Rhodococcus_pyridinivorans_SB3094:0.00142703846839050872)I1346:0.00142661671176786417[67],Rhodococcus_sp._R04:0.00000093835443817929)I1345:0.00738910743875121831[99])I1343:0.08033693445840814351[100],(((Rhodococcus_sp._P14:0.00074251089221235125,Rhodococcus_ruber_Chol-4:0.00212845457068675751)I1352:0.00403579180285602336[69],Rhodococcus_ruber_BKS_20-38:0.00279070831502108152)I1351:0.00498613895448698791[73],((Rhodococcus_rhodochrous_ATCC_21198:0.00000093835443817929,Rhodococcus_sp._EsD8:0.00000093835443817929)I1357:0.00000093835443817929[36],Rhodococcus_sp._BCP1:0.00000093835443817929)I1356:0.00654092369432747976[100])I1350:0.05125682871981948607[100])I1342:0.05188458736523141046[100])I1340:0.02586229385303206660[89])I1250:0.03038248152141122260[98],(Smaragdicoccus_niigatensis_DSM_44881_=_NBRC_103563:0.20642744811092442192,(((Nocardia_asteroides_NBRC_15531:0.03619309988298540642,Nocardia_thailandica_NBRC_100428:0.03940076343041747781)I1365:0.03274053348518354833[100],((((Nocardia_higoensis_NBRC_100133:0.03522387942692745133,Nocardia_farcinica_IFM_10152:0.01629376848116833448)I1371:0.01947564426791009023[100],((Nocardia_paucivorans_NBRC_100373:0.05315918818564123460,Nocardia_carnea_NBRC_14403:0.08223837363614748541)I1375:0.02266831714459192557[75],Nocardia_cyriacigeorgica_GUH-2:0.03580965761510160328)I1374:0.01292566062178217116[71])I1370:0.00730092391129953406[25],(Nocardia_araoensis_NBRC_100135:0.02962149769813036265,Nocardia_sp._CNY236:0.07538500048258854613)I1379:0.01554944807508715741[95])I1369:0.00825716454725388890[28],(Nocardia_takedensis_NBRC_100417:0.04606408070995714893,((Nocardia_tenerifensis_NBRC_101015:0.03491509911876861799,(Nocardia_brasiliensis_ATCC_700358:0.00223941676444944834,Nocardia_brasiliensis_NBRC_14402:0.00132850223615137196)I1387:0.02688212398188168442[100])I1385:0.01191616053583025719[81],Nocardia_vinacea_NBRC_16497:0.05205290114524849243)I1384:0.00902175159208058394[87])I1382:0.01098451408530862726[46])I1368:0.01442382375928953978[27])I1364:0.02444884113232467793[99],(Nocardia_seriolae_N-2927:0.09430147862442540829,((Nocardia_jiangxiensis_NBRC_101359:0.07060238792047812684,((Nocardia_veterana_NBRC_100344:0.02013678025854442194,(Nocardia_nova_SH22a:0.02544328588465823854,(Nocardia_aobensis_NBRC_100429:0.00437956710616603691,Nocardia_cerradoensis_NBRC_101014:0.00077635148180517062)I1401:0.00885155805188679937[100])I1399:0.00483506885878762227[48])I1397:0.03174177309716531836[100],(Nocardia_transvalensis_NBRC_15921:0.04791536629607481834,Nocardia_sp._BMG51109:0.06818240208570049143)I1404:0.02520128724449642935[99])I1396:0.01094829378906001134[45])I1394:0.01513865057574318232[57],Nocardia_sp._BMG111209:0.08718013771853247440)I1393:0.01882719351275495903[96])I1391:0.01799820469290816863[89])Nocardia:0.04627529496404522019[100])I1361:0.03507200993321683141[98])I1249:0.03043636489934556377[99],((Tsukamurella_paurometabola_DSM_20162:0.03839145300489443108,Tsukamurella_sp._1534:0.03344599361580698205)Tsukamurella:0.17835624387885246067[100],(Gordonia_kroppenstedtii_DSM_45133:0.11932038090528074292,((Williamsia_sp._D3:0.04702539028264110521,Nocardia_sp._348MFTsu5.1:0.04603785952464483494)I1415:0.08251449226409938997[100],(((Gordonia_effusa_NBRC_100432:0.07100537351653393725,Gordonia_araii_NBRC_100433:0.11248415940726726181)I1420:0.03241105957047699104[100],(Gordonia_hirsuta_DSM_44140_=_NBRC_16056:0.10741396119856150282,(Gordonia_malaquae_NBRC_108250:0.08503886394538866245,((Gordonia_neofelifaecis_NRRL_B-59395:0.02939056379466224028,Gordonia_sihwensis_NBRC_108236:0.01832658870114823799)I1428:0.03369609963548043235[100],Gordonia_shandongensis_DSM_45094:0.06533729045708668026)I1427:0.02163044103321789050[95])I1425:0.02927126220408322529[91])I1423:0.09037346599729782770[100])I1419:0.01842315627571008280[63],(((Gordonia_amarae_NBRC_15530:0.08231443292621479224,(Gordonia_sputi_NBRC_100414:0.01135876463128232018,(Gordonia_aichiensis_NBRC_108223:0.01629807567138859617,Gordonia_otitidis_NBRC_100426:0.01496481904391684832)I1438:0.00893002601825855155[98])I1436:0.04152058656530851349[100])I1434:0.01584906088118356871[62],(Gordonia_polyisoprenivorans_NBRC_16320_=_JCM_10675:0.00140282170917215097,(Gordonia_polyisoprenivorans_HW436:0.00000093835443817929,Gordonia_polyisoprenivorans_VH2:0.00070146690754264030)I1443:0.00000093835443817929[57])I1441:0.04648821699257447287[100])I1433:0.00945370694595320561[32],((Gordonia_soli_NBRC_108243:0.10148290652695005076,(Gordonia_bronchialis_DSM_43247:0.05191765988674967858,(Gordonia_paraffinivorans_NBRC_108238:0.04922509462293402083,((Gordonia_terrae_NBRC_100016:0.01171521826206452926,(Gordonia_sp._KTR9:0.00442217319546647867,Gordonia_terrae_C-6:0.00209772762373692254)I1456:0.00882733926728974765[100])I1454:0.02263119986353704510[100],((Gordonia_amicalis_CCMA-559:0.00393507629180870223,Gordonia_amicalis_NBRC_100051_=_JCM_11271:0.00110082251206094768)I1460:0.00715714250812073648[89],((Gordonia_alkanivorans_NBRC_16433:0.00217253832636349949,Gordonia_alkanivorans_CGMCC_6845:0.00576479703372269250)I1464:0.00236888109221729520[81],(Gordonia_namibiensis_NBRC_108229:0.00213487191952484948,Gordonia_rubripertincta_NBRC_101908:0.00433114393468324137)I1467:0.00148112766134641887[42])I1463:0.00654802465634357709[94])I1459:0.00782479135648622356[95])I1453:0.01800870039235499473[94])I1451:0.02831672536709225682[100])I1449:0.01441309150789702939[70])I1447:0.01200437898177952357[37],Gordonia_rhizosphera_NBRC_16068:0.06817906208300421322)I1446:0.01001439492505718648[49])I1432:0.02078841847966289916[94])Gordonia:0.04487205282332627776[100])I1414:0.02092545462050158372[51])I1412:0.03684555260556456741[100])I1408:0.03926865734180358392[95])I1248:0.02613081610526616153[91])I932:0.01924670489869246409[53],(Tomitella_biformata_AHU_1821:0.25585519618641583417,(((Dietzia_alimentaria_72:0.03996480146762921432,Dietzia_cinnamea_P4:0.03019600479282497779)I1475:0.02252079646401734456[89],Dietzia_sp._UCD-THP:0.04941371572717974392)Dietzia:0.18383577063309539112[100],(((Corynebacterium_kroppenstedtii_DSM_44385:0.27028105884087982869,((((Corynebacterium_terpenotabidum_Y-11:0.04893867834330374589,Corynebacterium_variabile_DSM_44702:0.05372862238534298340)I1486:0.05358583876121773143[100],Corynebacterium_nuruki_S6-4:0.08977971784100101382)I1485:0.05063176624915777940[100],Corynebacterium_glycinophilum_AJ_3170:0.11868762983584826842)I1484:0.08782376531586896795[100],((Corynebacterium_resistens_DSM_45100:0.08264171228485256426,(Corynebacterium_urealyticum_DSM_7111:0.00000093835443817929,Corynebacterium_urealyticum_DSM_7109:0.00213497480495720765)I1494:0.14650415100621441700[100])I1492:0.02217608606977196709[54],((Corynebacterium_jeikeium_ATCC_43734:0.00817479336335546342,Corynebacterium_jeikeium_K411:0.00554556918051582037)I1498:0.07884063829537447943[100],Corynebacterium_falsenii_DSM_44353:0.08963763712353449431)I1497:0.01747831877157613248[57])I1491:0.05533700382653473221[100])I1483:0.05082841967668438876[100])I1481:0.05168247475232940619[100],((Corynebacterium_argentoratense_DSM_44202:0.12984230116718442627,(Corynebacterium_freiburgense_DSM_45254:0.10806907537415974541,Corynebacterium_durum_F0235:0.10206982228157020220)I1505:0.03554776943964951808[98])I1503:0.02701467678240323037[65],(((Corynebacterium_pyruviciproducens_ATCC_BAA-1742:0.03332217705910901079,(Corynebacterium_glucuronolyticum_ATCC_51866:0.00140113586033085362,Corynebacterium_glucuronolyticum_ATCC_51867:0.00000093835443817929)I1512:0.03413322116298064812[100])I1510:0.21919581901976864513[100],Corynebacterium_ciconiae_DSM_44920:0.15564889092621966848)I1509:0.04262624221182773065[72],(((Corynebacterium_matruchotii_ATCC_33806:0.00142603827501895501,Corynebacterium_matruchotii_ATCC_14266:0.00066171565689835386)I1518:0.13664650439259223846[100],(((Corynebacterium_ulcerans_NCTC_12077:0.00069113638452086628,Corynebacterium_ulcerans_809:0.00139473953717169741)I1523:0.00683084260085020135[100],((((Corynebacterium_pseudotuberculosis_1002:0.00069450117588442327,Corynebacterium_pseudotuberculosis_1/06-A:0.00069547755234571193)I1529:0.00000093835443817929[12],Corynebacterium_pseudotuberculosis_FRC41:0.00000093835443817929)I1528:0.00000093835443817929[9],(Corynebacterium_pseudotuberculosis_3/99-5:0.00069454994685568764,Corynebacterium_pseudotuberculosis_267:0.00139845911305149168)I1533:0.00000093835443817929[15])I1527:0.00000093835443817929[83],(Corynebacterium_pseudotuberculosis_Cp162:0.00140022330012151718,(Corynebacterium_pseudotuberculosis_316:0.00210817615446923755,Corynebacterium_pseudotuberculosis_31:0.00141035725565469500)I1538:0.00000093835443817929[55])I1536:0.00563005192385626716[99])I1526:0.00742784985478590898[100])I1522:0.05146683055702869908[100],(Corynebacterium_vitaeruminis_DSM_20294:0.10425214659387355143,(Corynebacterium_diphtheriae_31A:0.00071328251260597978,(Corynebacterium_diphtheriae_INCA_402:0.00000093835443817929,((((Corynebacterium_diphtheriae_HC04:0.00000093835443817929,(Corynebacterium_diphtheriae_VA01:0.00000093835443817929,Corynebacterium_diphtheriae_str._Aberdeen:0.00208230329145073874)I1552:0.00138161346744817724[27])I1550:0.00000093835443817929[0],(Corynebacterium_diphtheriae_HC02:0.00069024443896348797,Corynebacterium_diphtheriae_CDCE_8392:0.00000093835443817929)I1555:0.00069089426994553462[67])I1549:0.00069027915328027782[5],(Corynebacterium_diphtheriae_C7_{beta}:0.00069030006490702347,(Corynebacterium_diphtheriae_PW8:0.00207481768843943357,Corynebacterium_diphtheriae_bv._mitis_str._NC03529:0.00138095947227481340)I1560:0.00000093835443817929[16])I1558:0.00000093835443817929[15])I1548:0.00069309855972484228[4],(Corynebacterium_diphtheriae_bv._intermedius_str._NCTC_5011:0.00000093835443817929,((Corynebacterium_diphtheriae_241:0.00207413729642241893,Corynebacterium_diphtheriae_BH8:0.00138324722954121567)I1566:0.00069272886128509043[36],Corynebacterium_diphtheriae_HC03:0.00138316036197893102)I1565:0.00000093835443817929[8])I1563:0.00000093835443817929[9])I1547:0.00069155780986998507[9])I1545:0.00067107950212050998[17])I1543:0.06043674659718167169[100])I1541:0.01895106246634683037[52])I1521:0.02616518409672350873[93])I1517:0.04349272125500797115[100],(((Corynebacterium_caspium_DSM_44850:0.18385107461616015390,(Turicella_otitidis_ATCC_51513:0.27093651333539570114,Corynebacterium_mastitidis_DSM_44356:0.10216681407468077014)I1574:0.03000905108461434864[97])I1572:0.05795185090992579363[100],(Corynebacterium_halotolerans_YIM_70093_=_DSM_44683:0.10018305074239160224,(((Corynebacterium_ammoniagenes_DSM_20306:0.03801528886741220581,(Corynebacterium_casei_LMG_S-19264:0.00331281266836084979,Corynebacterium_casei_UCMA_3821:0.00229399601220185321)I1583:0.03715685672357190578[100])I1581:0.06648512212045178116[100],(((Corynebacterium_striatum_ATCC_6940:0.03345234934405886401,Corynebacterium_aurimucosum_ATCC_700975:0.05486065311657897792)I1588:0.03315185947259127741[100],(((Corynebacterium_sp._KPL1824:0.00138144558815983488,((Corynebacterium_sp._KPL1859:0.00655043010742305948,Corynebacterium_sp._KPL1818:0.00264730085375056200)I1596:0.00201428409818941350[25],Corynebacterium_accolens_ATCC_49725:0.00000093835443817929)I1595:0.00071178782069546088[14])I1593:0.00410685729835279234[39],Corynebacterium_sp._KPL2004:0.00530595743143951522)I1592:0.04714106019604621250[100],((Corynebacterium_pseudogenitalium_ATCC_33035:0.00194994703099590967,Corynebacterium_sp._KPL1860:0.00928245009635303604)I1602:0.00148045236163584643[36],Corynebacterium_tuberculostearicum_SK141:0.00146093864989977219)I1601:0.03213991985175129046[100])I1591:0.06847612562056668017[100])I1587:0.03159843232579809952[76],(Corynebacterium_massiliense_DSM_45435:0.13632051466209496593,(Corynebacterium_propinquum_DSM_44285:0.01645333886696325951,(Corynebacterium_sp._KPL1995:0.00069440188609744995,Corynebacterium_pseudodiphtheriticum_DSM_44287:0.00141434335404688576)I1610:0.02116556479615263817[100])I1608:0.20655106699107617096[100])I1606:0.03355144398063777261[55])I1586:0.02024332299243086775[25])I1580:0.06568569658354830865[100],((Corynebacterium_doosanense_CAU_212_=_DSM_45436:0.13876797256643630396,Corynebacterium_maris_DSM_45190:0.14408438797328271264)I1614:0.05703991122658516599[100],((Corynebacterium_genitalium_ATCC_33030:0.10515674615020011162,((Corynebacterium_sp._JCB:0.04869288682002179819,Corynebacterium_sp._GD7:0.04838923283987302953)I1621:0.05698163365963996446[100],(Corynebacterium_lipophiloflavum_DSM_44291:0.09407618689153708635,(Corynebacterium_timonense_5401744:0.06898937017143659534,Corynebacterium_capitovis_DSM_44611:0.08723311126963652351)I1626:0.02063969658489153355[97])I1624:0.02403144425110625287[96])I1620:0.02569712133128747994[98])I1618:0.03978269020320649579[100],(Corynebacterium_lubricantis_DSM_45231:0.08477038458314263558,Corynebacterium_pilosum_DSM_20521:0.07986052584643965613)I1629:0.04938705823965856140[100])I1617:0.07884867594115101130[100])I1613:0.03267330998671110626[93])I1579:0.03425031731522725637[100])I1577:0.02159013153748730318[71])I1571:0.02475509076489908894[98],(Corynebacterium_efficiens_YS-314:0.04750032736378364401,(Corynebacterium_callunae_DSM_20147:0.04199486289401326011,((Corynebacterium_glutamicum_ATCC_14067:0.00139836241497084263,(Corynebacterium_glutamicum_R:0.00000093835443817929,(Corynebacterium_crenatum_MT:0.00139794588221771104,Corynebacterium_glutamicum_SCgG1:0.00000093835443817929)I1641:0.00140113937116934095[89])I1639:0.00069973055084119207[60])I1637:0.00387398467338860185[85],(Corynebacterium_glutamicum_K051:0.00069698312024033026,Corynebacterium_glutamicum_ATCC_13032:0.00000093835443817929)I1644:0.00811331920106938588[100])I1636:0.03340440424750874132[100])I1634:0.04259898216323873554[100])I1632:0.10474645276640404123[100])I1570:0.02563071260961372055[95])I1516:0.02992758560646604366[98])I1508:0.01870329933080207979[59])I1502:0.07501613164461189143[100])I1480:0.03605050633768221158[74],((Corynebacterium_sputi_DSM_45148:0.18459886335419675718,(Corynebacterium_amycolatum_SK46:0.00888392952130313829,Corynebacterium_sp._HFH0082:0.00394124285881879578)I1650:0.15471283151566483927[100])I1648:0.07125187671347590901[100],Corynebacterium_ulceribovis_DSM_45146:0.22818881224857645584)I1647:0.03207301470557440137[78])Corynebacterium*:0.23475758774653898708[100])I1473:0.09317163003258160936[100])I1471:0.02624085081862632257[79])I931:0.03735323492218196872[76],Amycolicicoccus_subflavus_DQS3-9A1:0.19777787834388532717)I930:0.15225225381819362802[100],(((Pseudonocardia_acaciae_DSM_45401:0.09969045992594328942,Pseudonocardia_spinosispora_DSM_44797:0.11143111696813060019)I1657:0.08749036115988638451[100],((Pseudonocardia_sp._P2:0.07684674525552113999,Pseudonocardia_sp._P1:0.05537326004154562165)I1661:0.13028350339200947539[100],(Pseudonocardia_dioxanivorans_CB1190:0.07759074035330801311,Pseudonocardia_asaccharolytica_DSM_44247:0.08904842558315800849)I1664:0.05269618543160611152[100])I1660:0.03245954437734627912[41])I1656:0.08292818611215907465[100],((((Actinopolyspora_halophila_DSM_43834:0.06585046926770923847,Actinopolyspora_mortivallis_DSM_44261:0.04498400564870766449)I1670:0.14260545574395283586[100],(Saccharopolyspora_erythraea_NRRL_2338:0.05897764159730220501,(Saccharopolyspora_rectivirgula_DSM_43747:0.12889041740804807468,Saccharopolyspora_spinosa_NRRL_18395:0.06436567211578098080)I1675:0.02314517964305869493[89])I1673:0.03354318708990065151[91])I1669:0.09347373202454650754[100],(Actinoalloteichus_cyanogriseus_DSM_43889:0.01079849545756331880,Actinoalloteichus_spitiensis_RMV-1378:0.00550387935474437075)I1678:0.18523781675748715592[100])I1668:0.03128559153370138318[64],(((Kutzneria_albida_DSM_43870:0.04884597601325339072,Kutzneria_sp._744:0.06924653116069347247)I1683:0.09998107883438074606[100],(Actinosynnema_mirum_DSM_43827:0.04606951420621488436,Saccharothrix_espanaensis_DSM_44229:0.06007420383404363240)I1686:0.08160869090988934205[100])I1682:0.03825805535761392373[95],((Actinokineospora_sp._EG49:0.06777780080502299187,(Actinokineospora_inagensis_DSM_44258:0.05221803481304626571,Actinokineospora_enzanensis_DSM_44649:0.06422302328684129091)I1692:0.03018465596886077407[100])I1690:0.09205151208775935734[100],(Sciscionella_marina_DSM_45152:0.29545115043520842057,((Amycolatopsis_halophila_YIM_93223:0.13192076231235469463,(Thermocrispum_agreste_DSM_44070:0.06135531072847827394,Thermocrispum_municipale_DSM_44069:0.02357724575396520639)I1700:0.07388100097276921463[100])I1698:0.05364937857764514456[100],((Saccharomonospora_marina_XMU15:0.07508986456188283809,(Saccharomonospora_paurometabolica_YIM_90007:0.10992119854463522355,(Saccharomonospora_sp._CNQ490:0.07735455879774005838,(Saccharomonospora_viridis_DSM_43017:0.06677766647929517241,(((Saccharomonospora_azurea_NA-128:0.00071226068409958128,Saccharomonospora_azurea_SZMC_14600:0.00072612176017889600)I1714:0.03899799491767373671[100],Saccharomonospora_xinjiangensis_XJ-54:0.03450629525286717791)I1713:0.00377882233900536267[44],(Saccharomonospora_glauca_K62:0.03667871821934480525,Saccharomonospora_cyanea_NA-134:0.01746448359385859017)I1718:0.01275616160437891521[66])I1712:0.01561470824580569149[81])I1710:0.01799865282456354978[95])I1708:0.03135601382152637673[99])I1706:0.03391162876284001954[100])I1704:0.04756654834023779643[100],(((Amycolatopsis_thermoflava_N1165:0.00153050040741028667,Amycolatopsis_sp._ATCC_39116:0.00379210312772235722)I1723:0.00411446392686228794[99],Amycolatopsis_methanolica_239:0.00293960946515351871)I1722:0.06053294997046485687[100],(Amycolatopsis_taiwanensis_DSM_45107:0.08612379094126391965,(Amycolatopsis_nigrescens_CSC17Ta-90:0.06112542321546180629,((((Amycolatopsis_alba_DSM_44262:0.00713582542935045031,Amycolatopsis_azurea_DSM_43854:0.00542627827421528642)I1734:0.00398887162802476387[55],Amycolatopsis_orientalis_DSM_40040_=_KCTC_9412:0.01805723113111534772)I1733:0.00724230034177125639[82],(Amycolatopsis_decaplanina_DSM_44594:0.00793448693102080833,Amycolatopsis_orientalis_HCCB10007:0.00445150173634697652)I1738:0.00676155735571039480[65])I1732:0.04482332147279489282[100],(((Amycolatopsis_orientalis_DSM_43388:0.00810762372310147757,(Amycolatopsis_orientalis_DSM_46075:0.00708621730592117176,Streptomyces_sp._AA4:0.00083241940176090182)I1745:0.00496687651035713270[86])I1743:0.01546458961689419626[100],Amycolatopsis_benzoatilytica_AK_16/65:0.02581226306270588064)I1742:0.04254140272660399125[100],(Amycolatopsis_balhimycina_FH_1894:0.02942653963054629035,(Amycolatopsis_vancoresmycina_DSM_44592:0.01141974991176683378,(Amycolatopsis_mediterranei_U32:0.00143157077591057978,Amycolatopsis_mediterranei_S699:0.00000093835443817929)I1753:0.01417190623158269026[100])I1751:0.02112041288030317571[100])I1749:0.03340593207036834933[100])I1741:0.02405756920956068565[100])I1731:0.03709597811153838437[100])I1729:0.03839891955862424072[100])I1727:0.01531559178739984144[31])I1721:0.03234147110200660813[80])I1703:0.03509438302673056204[60])I1697:0.07340506656784856476[100])I1695:0.02998407143673699482[46])I1689:0.02021702903734243564[36])I1681:0.04492041207105446077[88])I1667:0.03151507765920225773[89])Pseudonocardineae:0.04731262257438571123[100])I929:0.05576698440580478422[99])I925:0.14179892375869662668[100],(Frankia_sp._Iso899:0.29823633705672736305,((Modestobacter_marinus:0.00813889196252808207,Geodermatophilaceae_bacterium_URHA0031:0.00701325895288724705)I1759:0.05262746065533758372[100],((Geodermatophilus_obscurus_DSM_43160:0.07182644722730212317,Geodermatophilaceae_bacterium_URHB0062:0.05938125039096431995)I1763:0.02829597584585703471[76],(Blastococcus_saxobsidens_DD2:0.05035287401582607542,Candidatus_Blastococcus_massiliensis_AP3:0.04381052113342464444)I1766:0.02235700200260396994[96])I1762:0.02244375141935858395[78])Geodermatophilaceae:0.25479733853398606191[100])I1756:0.04401765737787682181[76])I924:0.04100978196632276002[96],(Cryptosporangium_arvum_DSM_44712:0.21187991120207308460,((Stackebrandtia_nassauensis_DSM_44728:0.41151026681015495656,Longispora_albida_DSM_44784:0.19452369402380156882)I1772:0.03793363885859618589[31],(((Actinoplanes_sp._N902-109:0.06045784852180248470,Actinoplanes_friuliensis_DSM_7358:0.04538875812867898540)I1777:0.01114617295790814623[45],(Actinoplanes_sp._SE50/110:0.02638409984293813015,Actinoplanes_missouriensis_431:0.05547372285874077602)I1780:0.03685112999698351294[100])I1776:0.07358261089294980406[100],((((Micromonospora_sp._M42:0.00384094048937328987,(Micromonospora_aurantiaca_ATCC_27029:0.00000093835443817929,Micromonospora_sp._L5:0.00071979927240163090)I1788:0.00412842755295228948[100])I1786:0.02854944748069813965[100],Micromonospora_sp._ATCC_39149:0.03616106718466187420)I1785:0.00864869669457177248[57],Verrucosispora_maris_AB-18-032:0.14643144155357151748)I1784:0.01308219861601637828[64],(((Salinispora_arenicola_CNB527:0.00142891164027847536,Salinispora_arenicola_CNB458:0.00071622222794479886)I1795:0.00405951956937245818[100],(Salinispora_arenicola_CNH962:0.00286417254532708460,(((((Salinispora_arenicola_CNS744:0.00071350237365734094,Salinispora_arenicola_CNY282:0.00071357769673927377)I1804:0.00000093835443817929[4],Salinispora_arenicola_CNS-205:0.00000093835443817929)I1803:0.00000093835443817929[2],((Salinispora_arenicola_CNH964:0.00071330079675371090,(Salinispora_arenicola_CNP193:0.00000093835443817929,(Salinispora_arenicola_CNH646:0.00143000179835378713,((((Salinispora_arenicola_CNQ748:0.00071326691566015116,Salinispora_arenicola_CNR107:0.00071258327077824036)I1818:0.00000093835443817929[13],Salinispora_arenicola_CNS673:0.00000093835443817929)I1817:0.00000093835443817929[9],Salinispora_arenicola_CNY234:0.00071254320513593292)I1816:0.00000093835443817929[12],Salinispora_arenicola_CNS051:0.00142820997261993723)I1815:0.00071323405740308574[33])I1813:0.00000093835443817929[6])I1811:0.00000093835443817929[4])I1809:0.00071509487841475206[31],Salinispora_arenicola_CNT849:0.00071358184167750614)I1808:0.00000093835443817929[4])I1802:0.00000093835443817929[1],((Salinispora_arenicola_CNR921:0.00071235623763209112,(Salinispora_arenicola_CNS299:0.00071275583124340888,(Salinispora_arenicola_CNX814:0.00071369715469229631,Salinispora_arenicola_CNX481:0.00000093835443817929)I1830:0.00071234977369888635[39])I1828:0.00000093835443817929[32])I1826:0.00071339304731226575[15],Salinispora_arenicola_CNT859:0.00071367646740395701)I1825:0.00000093835443817929[2])I1801:0.00000093835443817929[22],Salinispora_arenicola_CNH905:0.00071393491949320494)I1800:0.00070952196549977774[36])I1798:0.00240051660815555684[69])I1794:0.02307464922861060877[100],((Salinispora_tropica_CNB-440:0.00000093835443817929,(Salinispora_tropica_CNH898:0.00071612031271526622,Salinispora_tropica_CNT261:0.00000093835443817929)I1838:0.00071535103903327512[66])I1836:0.00538046542455156585[96],(((Salinispora_pacifica_CNS055:0.00288597845212552797,Salinispora_pacifica_DSM_45548:0.00363159258546629426)I1843:0.00076185121254827056[61],(Salinispora_pacifica_CNT609:0.00287000192663966784,((Salinispora_pacifica_CNR114:0.00071564412203425985,((Salinispora_pacifica_CNQ768:0.00214856732682874516,Salinispora_pacifica_CNT001:0.00071513218397751285)I1852:0.00000093835443817929[17],Salinispora_pacifica_CNY239:0.00000093835443817929)I1851:0.00000093835443817929[12])I1849:0.00000093835443817929[63],((Salinispora_pacifica_CNT851:0.00071653096653962833,Salinispora_pacifica_DSM_45544:0.00000093835443817929)I1857:0.00000093835443817929[38],(Salinispora_pacifica_CNY330:0.00000093835443817929,Salinispora_pacifica_CNY331:0.00071543207072912959)I1860:0.00071629035700164717[69])I1856:0.00071526037268857022[67])I1848:0.00287645767702464925[96])I1846:0.00282219054005886484[74])I1842:0.00303792576001990717[87],(((Salinispora_pacifica_DSM_45549:0.00391651066392744492,Salinispora_pacifica_CNS237:0.00414603109703714535)I1865:0.00397346445741656763[94],((Salinispora_pacifica_CNT124:0.00216030475813602926,(Salinispora_pacifica_DSM_45546:0.00215337430722649424,(Salinispora_pacifica_CNS996:0.00000093835443817929,(Salinispora_pacifica_CNS860:0.00071581504204590199,Salinispora_pacifica_DSM_45543:0.00000093835443817929)I1875:0.00071735030903661439[69])I1873:0.00000093835443817929[75])I1871:0.00215298126504080483[73])I1869:0.00535092125353448401[99],Salinispora_pacifica_CNR942:0.00406437985441575247)I1868:0.00072922477238042123[37])I1864:0.00227139816655826674[47],Salinispora_pacifica_CNY202:0.00336793789841021872)I1863:0.00249871747397561930[62])I1841:0.00766630182510854175[92])I1835:0.01238506013614370724[98])I1793:0.04275716943717640384[100])I1783:0.05837942248821691160[100])Micromonosporineae:0.09316138886196249913[100])I1771:0.11092806860543102943[100])I1769:0.10319784570100917764[100])I923:0.06935675161058228733[99],(Frankia_symbiont_of_Datisca_glomerata:0.10477346618882148188,(Frankia_sp._EuI1c:0.10582366456279439226,(((Frankia_sp._BCU110501:0.00535638400973962366,Frankia_sp._EAN1pec:0.00417300704009472643)I1886:0.02461463409479613604[100],(Frankia_sp._EUN1f:0.03534475504774373111,Frankia_sp._BMG5.12:0.02445688877420990753)I1889:0.00889928912506123340[67])I1885:0.05184468567779947079[100],(Frankia_sp._CcI3:0.04775617859068504584,(Frankia_alni_ACN14a:0.01293405500598647853,Frankia_sp._QA3:0.00700586203235799808)I1894:0.02878914334603376035[100])I1892:0.08650191781606278441[100])I1884:0.02646447918591032095[97])I1882:0.03150777330721052372[93])Frankia:0.25152508256265082576[100])I922:0.04533486165018969088[62])I2:0.10918052452900367522[56],Acidothermus_cellulolyticus_11B:0.31145100926298258104)I1:0.55482206343775331003[100],((Acidimicrobium_ferrooxidans_DSM_10331:1.05587728801828806269,Ilumatobacter_coccineus_YM16-304:0.91614734085462601332)Acidimicrobidae:0.51394656742416922057[100],((Rubrobacter_xylanophilus_DSM_9941:0.91261247878421525304,Conexibacter_woesei_DSM_14684:1.10387002605512640763)Rubrobacteridae:0.46496194389646788858[100],((Coriobacterium_glomerans_PW2:0.41173870928488059961,(Olsenella_uli_DSM_7084:0.24251838522945268206,Atopobium_parvulum_DSM_20469:0.23189223525931842995)I1909:0.23460593151390052302[100])I1907:0.30457691465735092784[100],(Slackia_heliotrinireducens_DSM_20476:0.27867895912741208475,(Cryptobacterium_curtum_DSM_15641:0.26824562406426283312,(Adlercreutzia_equolifaciens_DSM_19450:0.13639073882933622217,(Eggerthella_lenta_DSM_2243:0.06996772250552708849,Eggerthella_sp._YY7918:0.08393667711821950483)I1918:0.05959885517492432422[100])I1916:0.11957791610266706173[100])I1914:0.05304325442722402500[86])I1912:0.34953358971391768062[100])Coriobacteridae:0.60974258853354712517[100])I1902:0.22184635968037549891[99])I1898:0.55482206343775331003[100]);
