# Supplementary material for: Use of whole genome sequences to develop a molecular phylogenetic framework for Rhodococcus fascians and the Rhodococcus genus
Source: Front Plant Sci. 2014 Aug 19;5:406. doi: 10.3389/fpls.2014.00406 (PMC4154481; doi:10.3389/fpls.2014.00406)
Supplement: Supplemental Data 2 — Compressed folder with Python script and input data for ANI dendrogram generation. A Python script file is included that can generate an ANI dendrogram from the two input files, one that includes the ANI divergence matrix (SD2_ani_data.txt), and one that includes the names of the genomes included in the analysis (SD2_ani_names.txt). [file DataSheet2.ZIP]

Archive with 10 entries (7 files):
- SD2/
- SD2/Icon
- __MACOSX/
- __MACOSX/SD2/
- __MACOSX/SD2/._Icon
- SD2/SD2_ani_data.txt
- SD2/SD2_ani_names.txt
- SD2/SD2_dendro.py
- SD2/SD2_README.txt
- __MACOSX/._SD2
