# Supplementary material for: Use of whole genome sequences to develop a molecular phylogenetic framework for Rhodococcus fascians and the Rhodococcus genus
Source: Front Plant Sci. 2014 Aug 19;5:406. doi: 10.3389/fpls.2014.00406 (PMC4154481; doi:10.3389/fpls.2014.00406)
Supplement: Supplemental Data 2 — Compressed folder with Python script and input data for ANI dendrogram generation. A Python script file is included that can generate an ANI dendrogram from the two input files, one that includes the ANI divergence matrix (SD2_ani_data.txt), and one that includes the names of the genomes included in the analysis (SD2_ani_names.txt). [file DataSheet2.ZIP › SD2/SD2_ani_data.txt]

0	1.994	2.86499999999999	2.80200000000001	2.732	2.754	2.706	2.889	2.812	2.76300000000001	2.613	15.512	15.704	15.621	15.533	16.327	15.972	16.73	25.009	24.975	24.696	24.87	25.022	24.889	24.838	27.439	27.42	27.421	28.467	28.459	28.478	28.421	28.427	28.429	28.587	28.327	28.495	27.423	27.506	27.47	27.562	27.344	27.169	27.389	27.431	27.228	28.282	28.392	28.505	26.703
2.003	0	2.655	2.68000000000001	2.584	2.655	2.623	2.80200000000001	2.687	2.73399999999999	2.39400000000001	15.745	15.867	15.767	15.786	16.31	15.91	16.717	25.14	25.066	24.741	24.907	25.1	25.02	24.876	27.677	27.648	27.65	28.477	28.367	28.431	28.445	28.573	28.499	28.612	28.353	28.479	27.466	27.606	27.553	27.683	27.403	27.399	27.476	27.546	27.343	28.449	28.429	28.603	26.779
2.828	2.652	0	2.566	2.53100000000001	2.509	2.55	2.84	2.792	2.623	2.64100000000001	15.792	16.006	15.906	15.799	16.395	16.081	16.988	25.028	25.025	24.79	24.844	25.025	25.01	25.036	27.635	27.639	27.602	28.37	28.359	28.397	28.401	28.399	28.416	28.516	28.357	28.431	27.382	27.587	27.525	27.667	27.444	27.377	27.376	27.552	27.322	28.545	28.525	28.617	26.726
2.604	2.496	2.37	0	0.007000000000005	2.15900000000001	2.2	2.294	2.268	2.23699999999999	2.36199999999999	15.673	15.745	15.647	15.616	16.14	15.818	16.964	25.039	24.996	25.016	24.945	25.01	24.929	25.088	27.323	27.313	27.355	28.249	28.338	28.311	28.244	28.346	28.299	28.479	28.251	28.299	27.354	27.469	27.402	27.627	27.337	27.216	27.338	27.384	27.221	28.066	28.101	28.316	26.409
2.631	2.523	2.396	0.00900000000000034	0	2.13800000000001	2.212	2.337	2.276	2.23699999999999	2.36799999999999	15.64	15.699	15.664	15.655	16.085	15.798	16.984	24.877	24.84	24.864	24.797	24.858	24.801	24.915	27.331	27.401	27.356	28.349	28.344	28.372	28.345	28.394	28.391	28.581	28.316	28.37	27.226	27.313	27.315	27.494	27.255	27.136	27.202	27.308	27.172	28.122	28.165	28.406	26.253
2.625	2.5	2.367	2.273	2.22199999999999	0	1.8	2.431	2.28700000000001	2.149	2.32299999999999	15.569	15.812	15.602	15.546	16.256	15.961	16.849	24.917	24.924	24.634	24.676	24.934	24.899	24.753	27.531	27.521	27.561	28.427	28.328	28.408	28.449	28.389	28.378	28.581	28.359	28.445	27.411	27.535	27.415	27.593	27.361	27.264	27.392	27.437	27.261	28.386	28.389	28.564	26.672
2.59399999999999	2.605	2.37	2.249	2.23999999999999	1.741	0	2.364	2.05800000000001	2.15900000000001	2.29300000000001	15.644	15.853	15.599	15.682	16.219	15.919	17.006	24.713	24.963	24.767	24.641	24.984	24.97	24.827	27.487	27.523	27.505	28.525	28.453	28.49	28.505	28.577	28.492	28.64	28.477	28.618	27.495	27.536	27.559	27.626	27.455	27.407	27.431	27.496	27.31	28.389	28.428	28.599	26.875
2.82899999999999	2.72499999999999	2.73999999999999	2.47199999999999	2.467	2.48399999999999	2.43600000000001	0	2.542	2.499	2.56399999999999	15.544	15.615	15.805	15.773	16.263	15.77	17.014	24.708	24.913	24.723	24.518	24.891	24.846	24.876	27.409	27.435	27.383	28.375	28.397	28.392	28.432	28.389	28.364	28.566	28.431	28.452	27.323	27.507	27.437	27.517	27.298	27.306	27.324	27.414	27.276	28.262	28.185	28.504	26.697
2.733	2.621	2.735	2.41	2.34999999999999	2.301	2.113	2.562	0	2.483	2.45099999999999	15.37	15.869	15.666	15.677	16.302	16.018	16.871	24.676	24.867	24.557	24.685	24.877	24.801	24.648	27.276	27.332	27.279	28.27	28.217	28.261	28.254	28.301	28.236	28.399	28.156	28.253	27.236	27.414	27.385	27.527	27.353	27.256	27.279	27.376	27.198	28.302	28.257	28.499	26.605
2.746	2.798	2.565	2.474	2.41200000000001	2.31699999999999	2.313	2.59099999999999	2.548	0	2.527	15.495	15.811	15.661	15.696	16.434	15.993	17.052	24.727	24.873	24.481	24.412	24.836	24.906	24.322	27.593	27.598	27.624	28.413	28.498	28.438	28.424	28.454	28.382	28.58	28.254	28.385	27.457	27.593	27.549	27.661	27.422	27.391	27.47	27.528	27.254	28.514	28.46	28.605	26.855
2.41200000000001	2.212	2.5	2.40000000000001	2.31999999999999	2.249	2.224	2.435	2.249	2.334	0	15.472	15.794	15.656	15.621	16.219	15.884	16.643	24.948	24.927	24.525	24.814	24.992	24.916	24.649	27.425	27.372	27.403	28.242	28.251	28.286	28.254	28.246	28.206	28.438	28.244	28.359	27.358	27.547	27.384	27.634	27.346	27.246	27.343	27.34	27.179	28.363	28.398	28.601	26.669
15.682	15.897	15.943	15.919	15.881	15.85	15.912	15.722	15.569	15.689	15.786	0	1.871	4.10299999999999	4.244	13.946	13.302	14.45	24.888	25.089	24.793	24.858	25.086	25.083	24.498	27.849	27.86	27.889	28.643	28.66	28.656	28.737	28.684	28.604	28.875	28.586	28.697	27.737	27.922	27.827	27.931	27.723	27.599	27.713	27.8	27.604	28.717	28.648	28.869	27.05
15.91	16.015	16.141	16.029	16.034	16.094	16.074	15.798	16.088	15.988	16.091	1.831	0	3.93600000000001	4.184	13.948	13.261	14.397	25.08	25.07	24.921	24.974	25.126	25.014	24.969	27.847	27.935	27.903	28.722	28.758	28.56	28.775	28.791	28.624	28.777	28.724	28.75	27.654	27.803	27.715	27.888	27.537	27.623	27.626	27.677	27.463	28.712	28.769	28.971	27.308
15.724	15.852	15.956	15.882	15.882	15.855	15.795	15.83	15.817	15.717	15.893	4.021	3.827	0	3.126	13.763	13.196	14.36	24.897	25.082	24.99	24.821	25.114	25.09	24.704	27.828	27.808	27.825	28.591	28.645	28.705	28.774	28.695	28.608	28.832	28.633	28.571	27.691	27.884	27.661	27.837	27.6	27.579	27.677	27.747	27.634	28.66	28.699	28.864	27.262
15.651	15.746	15.775	15.787	15.794	15.656	15.757	15.703	15.817	15.686	15.778	4.02500000000001	4.01600000000001	3.017	0	13.839	13.408	14.446	25.112	25.058	25.103	25.014	25.035	25.007	25.187	27.764	27.736	27.72	28.577	28.604	28.626	28.691	28.643	28.616	28.774	28.614	28.621	27.564	27.639	27.597	27.749	27.446	27.41	27.553	27.469	27.417	28.42	28.616	28.686	27.099
16.282	16.308	16.293	16.187	16.191	16.257	16.305	16.203	16.289	16.335	16.257	13.738	13.708	13.627	13.744	0	9.39700000000001	15.012	24.62	24.684	24.651	24.692	24.679	24.62	24.708	27.273	27.282	27.287	28.088	28.121	28.104	28.182	28.16	28.144	28.322	28.164	28.138	27.124	27.27	27.199	27.353	27.086	27.093	27.165	27.216	26.963	28.024	28.187	28.177	26.511
16.022	15.958	16.094	15.995	15.997	16.066	16.078	15.814	16.116	16.047	16.035	13.186	13.186	13.133	13.385	9.541	0	14.57	24.285	24.948	24.683	24.526	24.679	24.787	24.78	27.315	27.327	27.365	28.514	28.509	28.56	28.527	28.518	28.493	28.646	28.534	28.569	27.423	27.511	27.485	27.601	27.311	27.285	27.42	27.521	27.305	28.299	28.314	28.47	26.724
16.672	16.649	16.949	17.071	17.052	16.951	17.052	17.053	16.826	16.992	16.672	14.243	14.251	14.255	14.379	15.028	14.419	0	24.922	24.937	24.633	24.77	25.032	24.928	24.485	27.603	27.588	27.613	28.403	28.46	28.46	28.459	28.355	28.252	28.556	28.4	28.45	27.524	27.747	27.602	27.864	27.671	27.631	27.671	27.63	27.451	28.38	28.392	28.735	26.778
25.08	25.059	25.007	25.068	25.063	25.035	24.827	24.824	24.783	24.772	25.025	24.778	25.111	24.834	25.179	24.752	24.232	25.021	0	1.351	1.10599999999999	1.83	1.16800000000001	1.965	5.961	27.644	27.661	27.739	28.568	28.483	28.513	28.499	28.505	28.582	28.607	28.623	28.55	27.538	27.634	27.534	27.649	27.319	27.353	27.527	27.558	27.304	28.422	28.425	28.755	27.189
25.028	25.045	25.016	25.057	25.046	25.038	25.033	24.971	24.963	25.002	25.018	25.074	25.086	24.941	25.077	24.813	24.959	25.054	1.56699999999999	0	1.56100000000001	2.09	1.28700000000001	2.042	6.149	27.727	27.774	27.751	28.607	28.566	28.586	28.636	28.637	28.654	28.634	28.709	28.625	27.583	27.753	27.745	27.827	27.596	27.652	27.501	27.665	27.473	28.587	28.684	28.849	27.194
24.757	24.68	24.71	24.958	24.933	24.677	24.717	24.768	24.618	24.549	24.52	24.638	24.908	24.899	25.123	24.814	24.673	24.829	1.069	1.465	0	1.828	1.15300000000001	1.874	5.932	27.799	27.84	27.846	28.662	28.648	28.518	28.744	28.612	28.522	28.75	28.628	28.69	27.634	27.799	27.628	27.756	27.539	27.517	27.521	27.684	27.424	28.58	28.566	28.838	27.201
24.998	24.975	24.949	25.05	25.053	24.853	24.832	24.753	24.865	24.678	25.002	24.802	25.073	24.792	25.085	24.891	24.546	24.936	1.967	1.93899999999999	1.83	0	1.84099999999999	2.54300000000001	5.776	27.798	27.78	27.774	28.695	28.658	28.716	28.683	28.657	28.683	28.757	28.659	28.691	27.441	27.602	27.518	27.589	27.356	27.346	27.495	27.547	27.29	28.54	28.583	28.819	27.267
25.17	25.091	25.043	25.116	25.12	25.122	25.147	25.07	25.063	25.048	25.087	25.143	25.188	25.06	25.125	24.873	24.798	25.114	1.124	1.07899999999999	1.102	1.65600000000001	0	1.759	5.878	27.855	27.824	27.772	28.632	28.618	28.642	28.697	28.629	28.64	28.676	28.697	28.639	27.661	27.768	27.65	27.708	27.583	27.441	27.557	27.709	27.415	28.675	28.704	28.943	27.404
24.947	25.025	25.008	24.984	24.962	25.015	25.037	24.945	24.855	24.937	24.995	24.977	25.041	25.017	25.046	24.797	24.824	25.017	1.90600000000001	1.78700000000001	1.812	2.32299999999999	1.699	0	6.255	27.81	27.858	27.8	28.601	28.61	28.563	28.627	28.655	28.632	28.664	28.56	28.609	27.622	27.742	27.582	27.675	27.596	27.474	27.503	27.712	27.426	28.51	28.562	28.736	27.088
25.089	25.058	25.196	25.327	25.274	24.991	25.098	25.087	24.982	24.705	24.973	24.558	25.177	24.841	25.332	24.99	24.969	24.88	6.24299999999999	6.348	6.203	6.02800000000001	6.221	6.70699999999999	0	27.978	27.96	27.988	28.803	28.887	28.83	28.843	28.842	28.797	28.883	28.923	28.938	27.718	27.939	27.823	27.988	27.72	27.715	27.766	27.798	27.62	28.907	28.901	29.155	27.844
27.693	27.712	27.586	27.604	27.597	27.593	27.545	27.581	27.555	27.572	27.47	27.63	27.676	27.723	27.773	27.314	27.4	27.784	27.464	27.512	27.524	27.514	27.589	27.63	27.756	0	1.20099999999999	0.969999999999999	26.801	26.772	26.813	26.801	26.762	26.767	27.098	26.808	26.773	24.621	24.868	24.634	24.816	24.578	24.508	24.602	24.633	24.436	25.667	25.434	25.961	24.19
27.56	27.618	27.522	27.52	27.522	27.514	27.459	27.582	27.474	27.473	27.447	27.675	27.715	27.69	27.803	27.36	27.39	27.873	27.763	27.783	27.815	27.72	27.822	27.801	27.794	1.38500000000001	0	1.19199999999999	26.9	26.926	26.941	26.994	26.991	26.899	27.141	26.886	26.948	24.81	24.938	24.791	24.982	24.814	24.727	24.751	24.87	24.633	25.918	25.808	26.17	24.939
27.786	27.846	27.767	27.776	27.767	27.822	27.75	27.785	27.723	27.798	27.718	27.752	27.879	27.859	27.999	27.562	27.629	28.029	27.793	27.748	27.824	27.811	27.865	27.865	28.019	1.129	1.187	0	26.964	27.007	27.06	27.071	27.067	26.955	27.237	26.955	26.95	24.819	24.933	24.86	24.884	24.765	24.638	24.756	24.836	24.726	25.92	25.689	26.155	24.671
28.723	28.713	28.744	28.699	28.687	28.672	28.594	28.752	28.628	28.754	28.584	28.867	28.885	28.82	28.841	28.451	28.694	28.76	28.73	28.696	28.763	28.635	28.677	28.664	28.746	27.062	26.988	26.999	0	1.871	1.59699999999999	1.392	1.751	0.0310000000000059	1.935	4.724	4.833	25.684	25.878	25.817	26.034	25.826	25.629	25.757	25.769	25.776	28.061	28.137	28.316	26.492
28.671	28.57	28.666	28.667	28.67	28.585	28.631	28.779	28.674	28.741	28.676	28.83	28.858	28.778	28.828	28.482	28.52	28.851	28.641	28.721	28.705	28.606	28.719	28.646	28.827	27.1	27.095	27.095	1.706	0	1.74299999999999	1.76900000000001	1.51600000000001	1.72499999999999	1.744	4.914	4.773	25.9	26.071	25.95	26.099	25.964	25.913	25.878	25.896	25.85	28.132	28.161	28.416	26.72
28.479	28.479	28.482	28.529	28.523	28.428	28.397	28.579	28.391	28.502	28.37	28.608	28.484	28.661	28.585	28.309	28.374	28.573	28.532	28.484	28.479	28.475	28.571	28.54	28.733	26.951	26.935	26.934	1.518	1.76600000000001	0	1.496	1.702	1.395	1.95099999999999	4.761	4.84	25.705	25.971	25.816	26.037	25.793	25.609	25.737	25.788	25.71	28.135	28.2	28.503	26.753
28.695	28.689	28.63	28.647	28.643	28.559	28.469	28.791	28.611	28.696	28.535	28.682	28.741	28.697	28.743	28.582	28.525	28.661	28.688	28.68	28.762	28.649	28.738	28.745	28.757	27.022	27.034	27.071	1.518	2.015	1.69499999999999	0	1.959	1.497	2.158	4.94799999999999	5.11199999999999	25.834	26.112	25.952	26.16	25.932	25.832	25.867	25.957	25.812	28.251	28.17	28.528	26.845
28.457	28.585	28.544	28.545	28.533	28.403	28.389	28.547	28.517	28.496	28.328	28.45	28.62	28.593	28.576	28.322	28.298	28.492	28.41	28.464	28.447	28.299	28.527	28.452	28.651	26.804	26.871	26.931	1.801	1.705	1.80800000000001	1.97799999999999	0	1.786	2.001	5.024	4.979	25.663	25.928	25.826	26.119	25.818	25.651	25.6	25.767	25.737	27.962	28.034	28.306	26.282
28.785	28.872	28.799	28.854	28.849	28.804	28.833	28.86	28.777	28.817	28.729	28.862	28.899	28.86	28.962	28.723	28.739	28.765	28.88	28.81	28.727	28.759	28.845	28.791	29.025	27.217	27.18	27.187	0.228999999999999	2.04300000000001	1.712	1.616	1.90000000000001	0	2.042	4.849	5.008	25.837	26.019	25.952	26.156	25.971	25.762	25.991	25.922	25.97	28.318	28.472	28.619	27.059
28.609	28.675	28.7	28.714	28.694	28.594	28.611	28.798	28.62	28.627	28.622	28.846	28.804	28.858	28.879	28.451	28.542	28.639	28.75	28.755	28.768	28.74	28.731	28.709	28.947	27.055	27.047	27.089	1.413	1.377	1.548	1.532	1.41800000000001	1.35899999999999	0	4.68600000000001	4.655	25.766	25.91	25.851	26.056	25.825	25.743	25.912	25.903	25.852	28.085	28.224	28.412	26.721
28.649	28.656	28.728	28.744	28.742	28.696	28.669	28.788	28.678	28.684	28.634	28.931	28.995	28.99	28.906	28.647	28.682	28.894	28.953	28.964	28.912	28.917	28.936	28.887	29.115	27.191	27.195	27.198	4.852	5.164	4.98	4.946	5.10899999999999	4.81	5.264	0	2.071	25.915	26.024	25.94	26.13	26	25.835	25.975	25.971	26.04	28.196	28.39	28.37	26.856
28.617	28.656	28.757	28.643	28.634	28.632	28.687	28.744	28.695	28.685	28.668	28.858	28.887	28.714	28.854	28.506	28.651	28.841	28.675	28.736	28.719	28.658	28.735	28.69	28.859	27.122	27.139	27.105	4.721	4.83	4.845	4.931	4.896	4.771	5.02200000000001	1.81	0	25.776	25.938	25.852	25.966	25.852	25.791	25.872	25.88	25.827	28.115	28.207	28.334	26.992
28.372	28.351	28.327	28.346	28.336	28.317	28.224	28.408	28.236	28.376	28.136	28.381	28.411	28.34	28.391	28.069	28.281	28.512	28.346	28.269	28.325	28.184	28.353	28.316	28.378	25.671	25.648	25.757	26.329	26.437	26.401	26.403	26.478	26.345	26.638	26.418	26.404	0	0.906000000000006	1.649	6.663	5.816	5.795	5.69499999999999	6.143	10.349	26.98	27.036	27.272	26.099
28.759	28.783	28.786	28.742	28.748	28.818	28.814	28.827	28.737	28.83	28.735	28.904	28.869	28.868	28.867	28.494	28.677	29.116	28.779	28.854	28.857	28.663	28.844	28.799	28.942	26.101	26.207	26.2	26.781	26.989	26.895	26.955	26.968	26.834	27.059	26.819	26.846	1.664	0	2.52500000000001	6.95999999999999	6.746	6.55	6.514	6.97	10.695	27.303	27.484	27.652	26.897
28.54	28.511	28.464	28.5	28.506	28.504	28.5	28.608	28.461	28.547	28.469	28.652	28.645	28.609	28.606	28.278	28.451	28.855	28.544	28.555	28.597	28.403	28.574	28.533	28.583	26.093	26.147	26.125	26.52	26.601	26.623	26.656	26.712	26.555	26.739	26.494	26.554	2.16800000000001	2.447	0	7.01600000000001	6.374	6.13800000000001	6.218	6.577	10.622	27.28	27.347	27.544	27.006
28.275	28.276	28.297	28.318	28.32	28.385	28.284	28.438	28.204	28.367	28.286	28.502	28.54	28.429	28.443	28.139	28.383	28.579	28.312	28.375	28.354	28.268	28.383	28.327	28.543	25.539	25.596	25.626	26.385	26.538	26.529	26.536	26.598	26.425	26.702	26.42	26.452	6.273	6.036	6.232	0	3.309	3.17100000000001	4.851	6.61	10.362	26.836	27.153	27.206	26.29
28.437	28.398	28.434	28.441	28.452	28.43	28.419	28.378	28.433	28.417	28.349	28.477	28.376	28.44	28.403	28.162	28.297	28.726	28.278	28.388	28.378	28.223	28.458	28.319	28.565	25.817	25.906	25.954	26.592	26.657	26.611	26.714	26.744	26.63	26.847	26.568	26.605	6.28400000000001	6.48399999999999	6.249	4.09	0	2.626	4.759	6.93000000000001	10.562	27.154	27.274	27.476	26.601
28.422	28.473	28.517	28.433	28.396	28.436	28.385	28.455	28.368	28.494	28.345	28.618	28.557	28.427	28.441	28.237	28.291	28.766	28.432	28.459	28.433	28.196	28.427	28.432	28.534	25.824	25.873	25.875	26.471	26.684	26.607	26.68	26.584	26.419	26.78	26.438	26.532	6.408	6.42400000000001	6.215	4.304	2.79000000000001	0	4.753	6.93300000000001	10.323	26.948	27.284	27.356	26.554
28.426	28.483	28.39	28.435	28.416	28.44	28.377	28.458	28.396	28.401	28.273	28.512	28.485	28.498	28.555	28.2	28.308	28.718	28.416	28.315	28.397	28.275	28.469	28.313	28.521	25.823	25.831	25.899	26.485	26.569	26.541	26.605	26.561	26.499	26.83	26.515	26.563	6.015	6.148	6.014	5.581	4.80200000000001	4.621	0	5.773	10.077	27.338	27.324	27.667	26.137
28.719	28.632	28.715	28.646	28.636	28.721	28.702	28.791	28.677	28.722	28.637	28.851	28.747	28.736	28.744	28.512	28.698	29.055	28.77	28.744	28.783	28.65	28.87	28.752	28.79	26.185	26.245	26.256	26.896	26.998	26.956	27.003	27.004	26.936	27.235	26.878	26.961	7.264	7.461	7.095	8.10299999999999	7.7	7.58199999999999	6.508	0	10.727	27.603	27.676	27.88	26.908
28.04	28.029	28.08	28.034	28.017	27.977	27.937	28.128	27.923	27.962	27.823	28.129	28.07	28.133	28.137	27.835	27.966	28.424	28.135	28.07	28.109	28.027	28.175	28.136	28.224	25.456	25.485	25.538	26.326	26.348	26.289	26.316	26.362	26.353	26.539	26.253	26.322	10.227	10.128	10.031	10.672	10.16	9.90300000000001	9.733	9.51300000000001	0	26.937	26.886	27.218	26.151
28.53	28.591	28.628	28.553	28.529	28.524	28.554	28.692	28.552	28.587	28.547	28.765	28.765	28.664	28.669	28.37	28.45	28.752	28.615	28.638	28.654	28.566	28.653	28.559	28.878	25.866	25.969	25.932	27.934	27.95	28.012	28.073	28.041	28.012	28.16	27.829	27.942	26.133	26.119	26.153	26.196	26.062	25.814	26.249	26.275	26.03	0	2.005	1.486	5.76900000000001
28.565	28.528	28.586	28.498	28.498	28.524	28.467	28.536	28.509	28.576	28.509	28.578	28.62	28.55	28.689	28.382	28.373	28.539	28.523	28.568	28.545	28.561	28.617	28.587	28.834	25.477	25.494	25.539	28.008	27.917	27.969	27.909	27.987	28.037	28.187	27.909	27.939	26.018	26.194	26.003	26.304	26.034	25.876	26.114	26.105	25.959	1.742	0	1.919	5.53700000000001
29.167	29.224	29.234	29.232	29.223	29.24	29.158	29.308	29.207	29.251	29.237	29.297	29.353	29.258	29.319	28.992	29.009	29.426	29.202	29.267	29.221	29.187	29.264	29.23	29.407	26.76	26.782	26.739	28.61	28.655	28.693	28.659	28.705	28.669	28.801	28.483	28.592	27.074	27.117	27.098	27.211	27.063	26.927	27.25	27.151	27.055	4.336	4.93899999999999	0	8.71899999999999
26.889	26.898	26.965	26.803	26.825	26.853	26.891	27.034	26.875	26.987	26.898	27.06	27.007	27.094	27.322	26.768	26.864	27.05	27.141	27.112	27.061	27.163	27.152	27.008	27.209	24.497	24.587	24.515	26.445	26.383	26.428	26.436	26.53	26.571	26.712	26.329	26.47	24.673	24.841	25.028	24.99	24.875	24.916	24.836	25.104	24.722	5.931	5.783	6.04600000000001	0
28.401	28.477	28.364	28.354	28.353	28.372	28.377	28.395	28.315	28.375	28.383	28.455	28.452	28.482	28.492	28.147	28.323	28.475	28.448	28.47	28.466	28.506	28.485	28.438	28.562	25.52	25.658	25.585	27.809	27.79	27.802	27.794	27.85	27.83	27.983	27.761	27.79	26.063	26.196	26.173	26.3	26.132	26.073	26.132	26.16	25.891	9.312	9.554	9.43000000000001	9.685
28.177	28.265	28.229	28.183	28.171	28.15	28.165	28.273	28.171	28.245	28.192	28.356	28.3	28.327	28.31	28.024	28.019	28.323	28.26	28.286	28.256	28.234	28.223	28.252	28.422	24.925	24.947	24.942	27.501	27.512	27.505	27.499	27.555	27.518	27.728	27.445	27.473	25.001	25.171	25.114	24.946	24.915	24.748	25.058	25.048	24.831	22.355	22.697	22.869	21.701
28.234	28.37	28.356	28.231	28.203	28.243	28.285	28.321	28.265	28.354	28.253	28.442	28.444	28.255	28.321	27.952	28.136	28.4	28.323	28.303	28.255	28.213	28.292	28.302	28.598	25.044	25.031	25.029	27.542	27.626	27.623	27.672	27.573	27.513	27.772	27.482	27.588	25.128	25.137	25.101	25.081	25.128	24.861	25.069	25.071	24.857	22.613	22.945	22.917	22.059
28.216	28.419	28.336	28.172	28.16	28.213	28.219	28.314	28.2	28.337	28.118	28.458	28.383	28.427	28.425	28.044	28.144	28.475	28.304	28.297	28.254	28.287	28.296	28.283	28.641	25.301	25.338	25.31	27.717	27.737	27.75	27.786	27.707	27.684	27.935	27.734	27.807	25.091	25.248	25.243	25.339	25.227	24.925	25.142	25.203	25.021	22.898	23.124	23.228	22.256
28.23	28.231	28.239	28.2	28.164	28.216	28.103	28.204	28.137	28.265	28.017	28.244	28.304	28.21	28.346	27.956	28.013	28.275	28.239	28.276	28.206	28.186	28.267	28.27	28.462	24.917	24.994	24.956	27.432	27.506	27.521	27.552	27.567	27.479	27.72	27.489	27.54	24.705	24.843	24.757	24.773	24.658	24.425	24.747	24.595	24.7	22.743	22.91	23.048	21.976
28.291	28.404	28.413	28.321	28.247	28.344	28.362	28.466	28.333	28.402	28.189	28.541	28.585	28.41	28.414	28.287	28.316	28.52	28.438	28.403	28.388	28.389	28.431	28.393	28.574	25.081	25.079	25.077	27.526	27.616	27.621	27.694	27.659	27.574	27.742	27.61	27.638	24.855	24.844	24.87	24.962	24.887	24.646	24.813	24.74	24.696	22.5	22.895	22.954	21.917
28.324	28.443	28.327	28.187	28.134	28.299	28.241	28.341	28.29	28.412	28.202	28.36	28.392	28.339	28.383	28.018	28.106	28.41	28.309	28.256	28.187	28.269	28.289	28.259	28.434	24.99	24.996	24.978	27.492	27.492	27.434	27.533	27.509	27.525	27.671	27.532	27.557	24.62	24.824	24.845	24.905	24.827	24.598	24.82	24.783	24.754	22.564	22.881	22.999	21.785
28.291	28.282	28.299	28.223	28.224	28.37	28.34	28.282	28.292	28.302	28.246	28.362	28.358	28.38	28.409	28.081	28.102	28.466	28.096	28.176	28.144	28.171	28.154	28.218	28.221	25.988	25.915	26.017	27.868	27.874	27.899	27.884	27.917	27.884	28.007	27.822	27.866	25.935	26.122	25.962	26.061	25.976	25.9	26.082	26.011	25.792	26.501	26.611	26.712	24.526
28.276	28.3	28.3	28.292	28.284	28.315	28.265	28.341	28.227	28.212	28.19	28.166	28.236	28.263	28.364	27.929	28.136	28.431	28.213	28.173	28.174	28.145	28.222	28.184	28.344	24.893	24.888	24.876	27.737	27.696	27.721	27.771	27.729	27.758	27.871	27.755	27.726	25.659	25.794	25.793	25.958	25.844	25.717	25.737	25.756	25.505	26.43	26.326	26.55	25.176
[truncated: 9 more columns]
