# Supplementary material for: Use of whole genome sequences to develop a molecular phylogenetic framework for Rhodococcus fascians and the Rhodococcus genus
Source: Front Plant Sci. 2014 Aug 19;5:406. doi: 10.3389/fpls.2014.00406 (PMC4154481; doi:10.3389/fpls.2014.00406)
Supplement: Supplemental Data 2 — Compressed folder with Python script and input data for ANI dendrogram generation. A Python script file is included that can generate an ANI dendrogram from the two input files, one that includes the ANI divergence matrix (SD2_ani_data.txt), and one that includes the names of the genomes included in the analysis (SD2_ani_names.txt). [file DataSheet2.ZIP › SD2/SD2_ani_names.txt]

GIC26
GIC36
05-561-1
LMG3605
D188
LMG3602
LMG3616
A3b
LMG3623
A78
Rhodococcus sp. JG-3
A21d2
04-516
A25f
LMG3625
05-339-1
A76
Rhodococcus sp. AW25M09
A44a
02-815
02-816c
A73a
Rhodococcus sp. 114MFTsu3.1
Rhodococcus sp. 29MFTsu3.1
A22b
R. equi 103S
R. equi NBRC 101255 = C 7
R. equi ATCC 33707
R. erythropolis CCM2595
R. erythropolis DN1
R. erythropolis PR4
R. erythropolis R138
R. erythropolis XP
R. rhodochrous ATCC 17895
Rhodococcus sp. P27
R. erythropolis SK121
R. qingshengii BKS 20-40
R. jostii RHA1
Rhodococcus sp. DK17
Rhodococcus sp. JVH1
R. imtechensis RKJ300 = JCM 13270
R. opacus M213
R. wratislaviensis IFP 2016
R. opacus PD630
R. wratislaviensis NBRC 100605
R. opacus B4
R. pyridinivorans AK37
R. pyridinivorans SB3094
Rhodococcus sp. R04
R. rhodochrous BKS6-46
Rhodococcus sp. R1101
R. ruber Chol-4
Rhodococcus sp. P14
R. ruber BKS 20-38
Rhodococcus sp. BCP1
Rhodococcus sp. EsD8
R. rhodochrous ATCC 21198
R. rhodnii LMG 5362
R. triatomae BKS 15-14
