# Supplementary material for: Use of whole genome sequences to develop a molecular phylogenetic framework for Rhodococcus fascians and the Rhodococcus genus
Source: Front Plant Sci. 2014 Aug 19;5:406. doi: 10.3389/fpls.2014.00406 (PMC4154481; doi:10.3389/fpls.2014.00406)
Supplement: Supplemental Data 2 — Compressed folder with Python script and input data for ANI dendrogram generation. A Python script file is included that can generate an ANI dendrogram from the two input files, one that includes the ANI divergence matrix (SD2_ani_data.txt), and one that includes the names of the genomes included in the analysis (SD2_ani_names.txt). [file DataSheet2.ZIP › SD2/SD2_dendro.py]

# coding: utf-8
import pylab
import matplotlib.pyplot as plt
from pylab import loadtxt
from hcluster import *
from pylab import xlabel
X = loadtxt('SD2_ani_data.txt')
lab = open('SD2_ani_names.txt').read().splitlines()
Y = pdist(X)
Z = complete(Y)
dendrogram(Z,orientation='right',labels=lab,distance_sort='ascending',leaf_font_size=8,color_threshold=0)
xlabel('Euclidean Distance')
plt.savefig('ani_plot.svg')
