# Supplementary material for: Use of whole genome sequences to develop a molecular phylogenetic framework for Rhodococcus fascians and the Rhodococcus genus
Source: Front Plant Sci. 2014 Aug 19;5:406. doi: 10.3389/fpls.2014.00406 (PMC4154481; doi:10.3389/fpls.2014.00406)
Supplement: Supplemental Data 2 — Compressed folder with Python script and input data for ANI dendrogram generation. A Python script file is included that can generate an ANI dendrogram from the two input files, one that includes the ANI divergence matrix (SD2_ani_data.txt), and one that includes the names of the genomes included in the analysis (SD2_ani_names.txt). [file DataSheet2.ZIP › SD2/SD2_README.txt]

File	Description
ani_data.txt	Input ANI divergence matrix (100 - ANI) for each pairwise comparison
ani_names.txt	Labels for the data
dendro.py	Script generated using interative mode of IPython. Will output .svg file from the two input files.

Run the command 'ipython SD2_dendro.py --matplotlib' to get the output.
